# Supplementary material for: Trichlorobenzene-substituted azaaryl compounds as novel FGFR inhibitors exhibiting potent antitumor activity in bladder cancer cells in vitro and in vivo
Source: Oncotarget. 2016 Mar 25;7(18):26374–87. doi: 10.18632/oncotarget.8380 (PMC5041986; doi:10.18632/oncotarget.8380)
Supplement: Supplementary file 2 [file oncotarget-07-26374-s002.xlsx]

## Sheet: Up
ID	Gene_symbol	Entrez_gene	log2 (Ratio)	P-value (Differentially expressed)	Description
PH_hs_0011568	CD248	57124	4.36384	2.42814e-07	"CD248 molecule, endosialin"
PH_hs_0000450	KLHL24	54800	4.19764	5.35222e-19	kelch-like 24 (Drosophila)
PH_hs_0004186	CYP1A1	1543	3.94084	1.24755e-22	"cytochrome P450, family 1, subfamily A, polypeptide 1"
PH_hs_0024622	FBXO32	114907	3.507	1.03423e-18	F-box protein 32
PH_hs_0029732	NDRG1	10397	3.14443	5.19557e-05	N-myc downstream regulated 1
PH_hs_0043379	TUBA1A	7846	3.12911	4.65749e-26	"tubulin, alpha 1a"
PH_hs_0024382	BMF	90427	3.11421	2.1178e-14	Bcl2 modifying factor
PH_hs_0033475	AHNAK2	113146	3.0959	3.3512e-22	AHNAK nucleoprotein 2
PH_hs_0004386	PNRC1	10957	3.08141	6.21021e-19	proline-rich nuclear receptor coactivator 1
PH_hs_0022000	CCNG2	901	3.0632	9.79777e-17	cyclin G2
PH_hs_0004332	TP53INP1	94241	3.02343	9.21952e-14	tumor protein p53 inducible nuclear protein 1
PH_hs_0060620	KLHL24	54800	2.98094	6.18585e-16	kelch-like 24 (Drosophila)
PH_hs_0032355	PDCD4	27250	2.97239	1.8914e-17	programmed cell death 4 (neoplastic transformation inhibitor)
PH_hs_0024437	TNFSF10	8743	2.74131	1.33488e-12	"tumor necrosis factor (ligand) superfamily, member 10"
PH_hs_0028376	INSIG1	3638	2.73568	2.06049e-05	insulin induced gene 1
PH_hs_0047586	INSIG1	3638	2.6615	1.87213e-16	insulin induced gene 1
PH_hs_0002357	previous version conserved probe	NA	2.60128	4.41903e-11	NA
PH_hs_0002458	CD86	942	2.56853	2.90323e-07	CD86 molecule
PH_hs_0010093	IFIT2	3433	2.5568	1.51772e-13	interferon-induced protein with tetratricopeptide repeats 2
PH_hs_0013090	KLHL24	54800	2.55241	2.3049e-05	kelch-like 24 (Drosophila)
PH_hs_0061622	SLC2A12	154091	2.53151	1.12492e-18	"solute carrier family 2 (facilitated glucose transporter), member 12"
PH_hs_0049351	C17orf103	256302	2.50113	0.00503819	chromosome 17 open reading frame 103
PH_hs_0029118	OASL	8638	2.49962	5.06027e-12	2'-5'-oligoadenylate synthetase-like
PH_hs_0061545	STON1	11037	2.42548	0.000132072	stonin 1
PH_hs_0001551	TRANK1	9881	2.41155	2.83796e-12	tetratricopeptide repeat and ankyrin repeat containing 1
PH_hs_0047729	MUC20	200958	2.34598	4.75247e-05	"mucin 20, cell surface associated"
PH_hs_0032557	C11orf53	341032	2.32156	3.0896e-17	chromosome 11 open reading frame 53
PH_hs_0025623	HBP1	26959	2.31185	1.64441e-09	HMG-box transcription factor 1
PH_hs_0000946	TESK2	10420	2.30299	3.95168e-07	testis-specific kinase 2
PH_hs_0033073	BMF	90427	2.21985	1.65325e-11	Bcl2 modifying factor
PH_hs_0043622	IFIT1	3434	2.18213	3.36537e-12	interferon-induced protein with tetratricopeptide repeats 1
PH_hs_0022269	ISG20	3669	2.17527	3.23595e-09	interferon stimulated exonuclease gene 20kDa
PH_hs_0026572	PBXIP1	57326	2.13427	5.59397e-06	pre-B-cell leukemia homeobox interacting protein 1
PH_hs_0061377	YPEL5	51646	2.12323	2.46503e-15	yippee-like 5 (Drosophila)
PH_hs_0018413	PSCA	8000	2.12215	1.35736e-13	prostate stem cell antigen
PH_hs_0003869	CASQ1	844	2.11168	0.000317306	"calsequestrin 1 (fast-twitch, skeletal muscle)"
PH_hs_0033264	TSC22D3	1831	2.09842	1.10121e-12	"TSC22 domain family, member 3"
PH_hs_0048099	PPP1R3B	79660	2.09409	3.88345e-05	"protein phosphatase 1, regulatory subunit 3B"
PH_hs_0024008	OLFML2A	169611	2.09271	1.03974e-07	olfactomedin-like 2A
PH_hs_0009902	CREBRF	153222	2.08415	5.56481e-06	CREB3 regulatory factor
PH_hs_0046936	LOC100507054	100507054	2.0777	2.80346e-08	uncharacterized LOC100507054
PH_hs_0004190	CDA	978	2.07591	1.3738e-09	cytidine deaminase
PH_hs_0047712	YPEL2	388403	2.05198	2.7364e-09	yippee-like 2 (Drosophila)
PH_hs_0022376	LRMP	4033	2.04892	1.81343e-08	lymphoid-restricted membrane protein
PH_hs_0004001	CLIC3	9022	2.04805	1.3342e-07	chloride intracellular channel 3
PH_hs_0010750	IFIT3	3437	2.01867	6.1642e-14	interferon-induced protein with tetratricopeptide repeats 3
PH_hs_0023291	PDCD4	27250	1.98826	0.00120733	programmed cell death 4 (neoplastic transformation inhibitor)
PH_hs_0044185	MSMO1	6307	1.98417	7.27609e-12	methylsterol monooxygenase 1
PH_hs_0010870	YPEL5	51646	1.98301	4.82068e-09	yippee-like 5 (Drosophila)
PH_hs_0026608	MXD4	10608	1.97652	0.00433089	MAX dimerization protein 4
PH_hs_0003343	ULK1	8408	1.97256	2.46476e-09	unc-51-like kinase 1 (C. elegans)
PH_hs_0048121	FYB	2533	1.94748	2.18632e-13	FYN binding protein
PH_hs_0013980	YPEL3	83719	1.94551	2.60703e-07	yippee-like 3 (Drosophila)
PH_hs_0042647	RPL13AP3	645683	1.92124	7.67168e-08	ribosomal protein L13a pseudogene 3
PH_hs_0027372	NDRG4	65009	1.91732	1.30235e-06	NDRG family member 4
PH_hs_0001762	RHOU	58480	1.91086	1.59308e-11	ras homolog family member U
PH_hs_0004665	LPIN1	23175	1.90387	5.46419e-08	lipin 1
PH_hs_0023383	FYB	2533	1.89726	5.84074e-11	FYN binding protein
PH_hs_0005906	CDKN1C	1028	1.89609	2.6032e-11	"cyclin-dependent kinase inhibitor 1C (p57, Kip2)"
PH_hs_0002314	TMEM37	140738	1.88426	6.76102e-07	transmembrane protein 37
PH_hs_0007146	FRAT1	10023	1.88301	4.27206e-06	frequently rearranged in advanced T-cell lymphomas
PH_hs_0033092	GPNMB	10457	1.86598	0.00040981	glycoprotein (transmembrane) nmb
PH_hs_0010763	SQSTM1	8878	1.86548	5.59816e-14	sequestosome 1
PH_hs_0031016	SLFN5	162394	1.85719	4.90101e-05	schlafen family member 5
PH_hs_0047362	SLC2A12	154091	1.8313	0.00283421	"solute carrier family 2 (facilitated glucose transporter), member 12"
PH_hs_0061902	ELF3	1999	1.83011	4.31654e-08	"E74-like factor 3 (ets domain transcription factor, epithelial-specific )"
PH_hs_0022824	CBS	875	1.81744	8.88417e-14	cystathionine-beta-synthase
PH_hs_0044518	MTUS1	57509	1.81417	1.4952e-09	microtubule associated tumor suppressor 1
PH_hs_0002354	PIK3IP1	113791	1.81387	0.00384782	phosphoinositide-3-kinase interacting protein 1
PH_hs_0024012	SOX4	6659	1.81309	1.58231e-07	SRY (sex determining region Y)-box 4
PH_hs_0000372	MMP13	4322	1.80447	8.42052e-10	matrix metallopeptidase 13 (collagenase 3)
PH_hs_0045706	AKR1C2	1646	1.80034	0.00043993	"aldo-keto reductase family 1, member C2"
PH_hs_0008382	UAP1L1	91373	1.79977	1.92319e-08	UDP-N-acteylglucosamine pyrophosphorylase 1-like 1
PH_hs_0062450	ZNF806|ZNF285	646915|26974	1.79934	3.31213e-05	zinc finger protein 806|zinc finger protein 285
PH_hs_0060528	GPNMB	10457	1.79799	6.81277e-07	glycoprotein (transmembrane) nmb
PH_hs_0004707	FAM134B	54463	1.78988	1.70997e-11	"family with sequence similarity 134, member B"
PH_hs_0031480	MXD4	10608	1.77645	1.99657e-05	MAX dimerization protein 4
PH_hs_0009370	CHAC1	79094	1.77035	3.38374e-07	"ChaC, cation transport regulator homolog 1 (E. coli)"
PH_hs_0031289	ELF3	1999	1.75516	1.40375e-14	"E74-like factor 3 (ets domain transcription factor, epithelial-specific )"
PH_hs_0062404	NA	NA	1.75275	0.000593549	NA
PH_hs_0060543	MAFB	9935	1.75197	1.54241e-05	v-maf musculoaponeurotic fibrosarcoma oncogene homolog B (avian)
PH_hs_0026503	TRIM31	11074	1.74447	4.01031e-09	tripartite motif containing 31
PH_hs_0016176	EGR1	1958	1.74337	9.08906e-07	early growth response 1
PH_hs_0035896	BCAS1	8537	1.74035	5.52345e-11	breast carcinoma amplified sequence 1
PH_hs_0004098	MUC20	200958	1.73629	5.32118e-11	"mucin 20, cell surface associated"
PH_hs_0005914	NA	NA	1.73096	1.00227e-05	NA
PH_hs_0049191	PUS10	150962	1.7237	0.0158129	pseudouridylate synthase 10
PH_hs_0001767	IFIT1	3434	1.72163	1.29895e-06	interferon-induced protein with tetratricopeptide repeats 1
PH_hs_0006550	HES2	54626	1.71697	1.25435e-08	hairy and enhancer of split 2 (Drosophila)
PH_hs_0048495	previous version conserved probe	NA	1.71333	8.13885e-07	NA
PH_hs_0019065	BCAS1	8537	1.71224	1.58394e-09	breast carcinoma amplified sequence 1
PH_hs_0047292	SLFN5	162394	1.71026	0.00176277	schlafen family member 5
PH_hs_0043764	VTCN1	79679	1.70926	2.17166e-08	V-set domain containing T cell activation inhibitor 1
PH_hs_0062107	MZT2A|MZT2B	653784|80097	1.70891	1.22324e-10	mitotic spindle organizing protein 2A|mitotic spindle organizing protein 2B
PH_hs_0042952	C11orf93	120376	1.7084	7.77883e-06	chromosome 11 open reading frame 93
PH_hs_0000316	PROC	5624	1.69512	4.0106e-10	protein C (inactivator of coagulation factors Va and VIIIa)
PH_hs_0006791	LINC00324	284029	1.69223	0.0290645	long intergenic non-protein coding RNA 324
PH_hs_0045200	SYTL5	94122	1.69217	4.52521e-07	synaptotagmin-like 5
PH_hs_0048447	ZSCAN2	54993	1.69095	7.40342e-05	zinc finger and SCAN domain containing 2
PH_hs_0048578	STAT2	6773	1.68904	6.78161e-12	"signal transducer and activator of transcription 2, 113kDa"
PH_hs_0002558	TLR3	7098	1.68147	1.65142e-10	toll-like receptor 3
PH_hs_0008304	RHBDL1	9028	1.67688	3.58786e-07	"rhomboid, veinlet-like 1 (Drosophila)"
PH_hs_0033101	DDIT3	1649	1.66964	2.86679e-07	DNA-damage-inducible transcript 3
PH_hs_0018297	MAB21L3	126868	1.66801	6.33437e-06	mab-21-like 3 (C. elegans)
PH_hs_0022972	EHF	26298	1.66461	4.54287e-08	ets homologous factor
PH_hs_0049288	OPTN	10133	1.661	2.69604e-07	optineurin
PH_hs_0010034	RFX5	5993	1.6578	1.74467e-11	"regulatory factor X, 5 (influences HLA class II expression)"
PH_hs_0024518	OPTN	10133	1.65433	6.91275e-11	optineurin
PH_hs_0023677	FAM214A	56204	1.65337	6.58797e-06	"family with sequence similarity 214, member A"
PH_hs_0031362	SULT2A1	6822	1.64089	0.00668678	"sulfotransferase family, cytosolic, 2A, dehydroepiandrosterone (DHEA)-preferring, member 1"
PH_hs_0039247	CYP3A5	1577	1.63947	7.55025e-06	"cytochrome P450, family 3, subfamily A, polypeptide 5"
PH_hs_0043995	LOC100132707	100132707	1.63422	0.000240593	uncharacterized LOC100132707
PH_hs_0017020	NANOS1	340719	1.63157	1.21602e-08	nanos homolog 1 (Drosophila)
PH_hs_0040619	MXD3	83463	1.62902	2.75205e-10	MAX dimerization protein 3
PH_hs_0047428	DSG3	1830	1.62472	1.62061e-09	desmoglein 3
PH_hs_0010061	BLNK	29760	1.61756	2.57614e-06	B-cell linker
PH_hs_0045029	HDAC9	9734	1.6166	7.04399e-06	histone deacetylase 9
PH_hs_0042259	CYP4F3	4051	1.61296	2.0377e-05	"cytochrome P450, family 4, subfamily F, polypeptide 3"
PH_hs_0018465	previous version conserved probe	NA	1.60641	0.0285935	NA
PH_hs_0026492	CCL5	6352	1.60219	0.0178805	chemokine (C-C motif) ligand 5
PH_hs_0061743	FAM49A	81553	1.59718	0.00185668	"family with sequence similarity 49, member A"
PH_hs_0060946	IL6R	3570	1.59022	6.25979e-06	interleukin 6 receptor
PH_hs_0028315	MSMO1	6307	1.58897	6.95607e-08	methylsterol monooxygenase 1
PH_hs_0000151	OVGP1	5016	1.57996	0.00321128	"oviductal glycoprotein 1, 120kDa"
PH_hs_0005144	C10orf10	11067	1.57608	0.000140329	chromosome 10 open reading frame 10
PH_hs_0024986	DBP	1628	1.57313	0.0457666	D site of albumin promoter (albumin D-box) binding protein
PH_hs_0061685	TRIM2	23321	1.5643	1.34001e-06	tripartite motif containing 2
PH_hs_0000117	MX2	4600	1.56186	0.00181239	myxovirus (influenza virus) resistance 2 (mouse)
PH_hs_0025101	NUPR1	26471	1.55456	1.19718e-06	"nuclear protein, transcriptional regulator, 1"
PH_hs_0034077	CCL5	6352	1.54403	0.0176461	chemokine (C-C motif) ligand 5
PH_hs_0045529	SEPP1	6414	1.54243	0.00506531	"selenoprotein P, plasma, 1"
PH_hs_0032489	RNASE4	6038	1.54055	0.00612814	"ribonuclease, RNase A family, 4"
PH_hs_0022228	P2RX7	5027	1.53289	0.00863913	"purinergic receptor P2X, ligand-gated ion channel, 7"
PH_hs_0062535	AKR1C2	1646	1.53181	0.000166142	"aldo-keto reductase family 1, member C2"
PH_hs_0006538	MXI1	4601	1.52557	6.89159e-10	"MAX interactor 1, dimerization protein"
PH_hs_0031695	CDK19	23097	1.52411	0.00152477	cyclin-dependent kinase 19
PH_hs_0017434	previous version conserved probe	NA	1.52279	1.68851e-05	NA
PH_hs_0025408	TMPRSS7	344805	1.5181	0.000833339	"transmembrane protease, serine 7"
PH_hs_0043125	ULBP1	80329	1.51236	0.000243339	UL16 binding protein 1
PH_hs_0000029	CCKBR	887	1.51117	0.00681219	cholecystokinin B receptor
PH_hs_0029480	CNTRL	11064	1.50944	6.26818e-11	centriolin
PH_hs_0010487	SLC39A2	29986	1.50404	1.55711e-06	"solute carrier family 39 (zinc transporter), member 2"
PH_hs_0000361	MYOG	4656	1.5025	0.00440752	myogenin (myogenic factor 4)
PH_hs_0046718	LOC654780	654780	1.49995	0.00650553	SFPQ
PH_hs_0048424	PLD1	5337	1.4984	0.0392622	"phospholipase D1, phosphatidylcholine-specific"
PH_hs_0060055	EVPLL	645027	1.49232	9.65413e-05	envoplakin-like
PH_hs_0046506	CCL15	6359	1.49202	0.00102753	chemokine (C-C motif) ligand 15
PH_hs_0001395	ACSS2	55902	1.48615	3.52542e-07	acyl-CoA synthetase short-chain family member 2
PH_hs_0010345	STARD5	80765	1.4846	2.32139e-07	StAR-related lipid transfer (START) domain containing 5
PH_hs_0062093	PLGLB1|PLGLB2	5343|5342	1.48092	3.7133e-05	plasminogen-like B1|plasminogen-like B2
PH_hs_0004763	GRM7	2917	1.47307	0.0230489	"glutamate receptor, metabotropic 7"
PH_hs_0009847	CLDN8	9073	1.47243	0.0053732	claudin 8
PH_hs_0006548	NEU1	4758	1.46961	9.98477e-06	sialidase 1 (lysosomal sialidase)
PH_hs_0043597	EFNA1	1942	1.46633	6.68301e-09	ephrin-A1
PH_hs_0031364	CITED2	10370	1.46036	7.31712e-08	"Cbp/p300-interacting transactivator, with Glu/Asp-rich carboxy-terminal domain, 2"
PH_hs_0035584	MAF	4094	1.45902	0.00310068	v-maf musculoaponeurotic fibrosarcoma oncogene homolog (avian)
PH_hs_0018385	previous version conserved probe	NA	1.45374	0.00321831	NA
PH_hs_0001121	HMGCR	3156	1.44833	7.98869e-09	3-hydroxy-3-methylglutaryl-CoA reductase
PH_hs_0012697	WBP2	23558	1.44442	0.0010173	WW domain binding protein 2
PH_hs_0036220	NA	NA	1.44413	0.00628009	NA
PH_hs_0026095	GPRC5C	55890	1.44277	2.99294e-08	"G protein-coupled receptor, family C, group 5, member C"
PH_hs_0039680	CCNG2	901	1.44	3.92783e-05	cyclin G2
PH_hs_0023505	HS1BP3	64342	1.43941	4.76603e-12	HCLS1 binding protein 3
PH_hs_0016122	SLC1A4	6509	1.43594	2.78097e-10	"solute carrier family 1 (glutamate/neutral amino acid transporter), member 4"
PH_hs_0044190	NMRK1	54981	1.43502	7.37054e-06	nicotinamide riboside kinase 1
PH_hs_0048997	CD36	948	1.43413	0.00611697	CD36 molecule (thrombospondin receptor)
PH_hs_0025230	MPPED2	744	1.43162	9.51137e-05	metallophosphoesterase domain containing 2
PH_hs_0023398	SMPDL3A	10924	1.43119	6.33583e-07	"sphingomyelin phosphodiesterase, acid-like 3A"
PH_hs_0010698	HIST1H2BD	3017	1.4284	7.31495e-06	"histone cluster 1, H2bd"
PH_hs_0061672	LURAP1L	286343	1.41975	9.21789e-10	leucine rich adaptor protein 1-like
PH_hs_0043719	HMGCS1	3157	1.41972	2.8266e-10	3-hydroxy-3-methylglutaryl-CoA synthase 1 (soluble)
PH_hs_0028539	ISG15	9636	1.41932	4.10865e-06	ISG15 ubiquitin-like modifier
PH_hs_0043830	CDC25C	995	1.41798	2.1529e-05	cell division cycle 25 homolog C (S. pombe)
PH_hs_0023169	RCSD1	92241	1.41716	4.41763e-05	RCSD domain containing 1
PH_hs_0048184	SLC16A12	387700	1.41567	0.00367477	"solute carrier family 16, member 12 (monocarboxylic acid transporter 12)"
PH_hs_0014950	ST6GALNAC2	10610	1.41161	5.48638e-06	"ST6 (alpha-N-acetyl-neuraminyl-2,3-beta-galactosyl-1,3)-N-acetylgalactosaminide alpha-2,6-sialyltransferase 2"
PH_hs_0040570	NA	NA	1.41118	7.23845e-05	NA
PH_hs_0043507	FOLR1	2348	1.41114	0.000134424	folate receptor 1 (adult)
PH_hs_0001036	PKNOX2	63876	1.41082	0.00378013	PBX/knotted 1 homeobox 2
PH_hs_0025668	SLC29A3	55315	1.40854	5.17279e-12	"solute carrier family 29 (nucleoside transporters), member 3"
PH_hs_0026421	ABHD3	171586	1.40735	2.99972e-08	abhydrolase domain containing 3
PH_hs_0024710	TMEM140	55281	1.40668	3.05728e-05	transmembrane protein 140
PH_hs_0004877	GRB7	2886	1.404	9.73067e-09	growth factor receptor-bound protein 7
PH_hs_0029084	ING4	51147	1.40175	1.15175e-06	"inhibitor of growth family, member 4"
PH_hs_0045421	DPH3	285381	1.39764	0.00335574	"DPH3, KTI11 homolog (S. cerevisiae)"
PH_hs_0061354	NA	NA	1.39213	2.09523e-06	NA
PH_hs_0004690	CITED2	10370	1.38936	1.53127e-06	"Cbp/p300-interacting transactivator, with Glu/Asp-rich carboxy-terminal domain, 2"
PH_hs_0008434	KDM5B	10765	1.38862	4.52776e-11	lysine (K)-specific demethylase 5B
PH_hs_0060180	LOC100129480	100129480	1.38821	0.000601477	uncharacterized LOC100129480
PH_hs_0061627	DAPK2	23604	1.38554	0.000137871	death-associated protein kinase 2
PH_hs_0045931	previous version conserved probe	NA	1.38021	2.14552e-05	NA
PH_hs_0060371	LOC100293748	100293748	1.37819	0.00937824	putative neuroblastoma breakpoint family member 6-like protein-like
PH_hs_0046170	previous version conserved probe	NA	1.37619	4.47514e-06	NA
PH_hs_0033585	NA	NA	1.37553	0.0418575	NA
PH_hs_0013473	BTG1	694	1.37434	1.43069e-06	"B-cell translocation gene 1, anti-proliferative"
PH_hs_0024506	IFIH1	64135	1.37294	0.000217765	interferon induced with helicase C domain 1
PH_hs_0042950	UCA1	652995	1.36951	1.70719e-06	urothelial cancer associated 1 (non-protein coding)
PH_hs_0000405	FAM63A	55793	1.36306	3.22453e-05	"family with sequence similarity 63, member A"
PH_hs_0043330	IFI44	10561	1.35961	0.00655157	interferon-induced protein 44
PH_hs_0002381	SPTBN2	6712	1.35938	0.000120442	"spectrin, beta, non-erythrocytic 2"
PH_hs_0045748	HMGCL	3155	1.35861	7.41876e-06	3-hydroxymethyl-3-methylglutaryl-CoA lyase
PH_hs_0036058	IGFBP3	3486	1.35773	2.10189e-09	insulin-like growth factor binding protein 3
PH_hs_0025411	C14orf93	60686	1.35749	1.38166e-07	chromosome 14 open reading frame 93
PH_hs_0043040	ABCA17P	650655	1.35721	0.00384948	"ATP-binding cassette, sub-family A (ABC1), member 17, pseudogene"
PH_hs_0016168	TBC1D17	79735	1.35647	4.70973e-05	"TBC1 domain family, member 17"
PH_hs_0032594	ERBB3	2065	1.35519	2.46826e-10	v-erb-b2 erythroblastic leukemia viral oncogene homolog 3 (avian)
PH_hs_0024327	PCMTD1|LOC100996875	115294|100996875	1.35167	1.45728e-07	protein-L-isoaspartate (D-aspartate) O-methyltransferase domain containing 1|uncharacterized LOC100996875
PH_hs_0043926	CLDN6	9074	1.35156	0.00708567	claudin 6
PH_hs_0035306	ZNF552	79818	1.34878	0.00245829	zinc finger protein 552
PH_hs_0027241	MVK	4598	1.34822	1.17159e-07	mevalonate kinase
PH_hs_0040326	IDI1	3422	1.34808	3.48141e-05	isopentenyl-diphosphate delta isomerase 1
PH_hs_0045332	previous version conserved probe	NA	1.34714	0.0389036	NA
PH_hs_0037695	GRAMD1C	54762	1.34694	9.81435e-06	GRAM domain containing 1C
PH_hs_0044759	HSD17B7	51478	1.34676	6.87089e-07	hydroxysteroid (17-beta) dehydrogenase 7
PH_hs_0042547	OR9K2	441639	1.34654	0.000430867	"olfactory receptor, family 9, subfamily K, member 2"
PH_hs_0031361	LPIN1	23175	1.34602	7.60398e-08	lipin 1
PH_hs_0061156	GRB7	2886	1.34156	1.55445e-07	growth factor receptor-bound protein 7
PH_hs_0042291	GCLC	2729	1.34053	0.000244725	"glutamate-cysteine ligase, catalytic subunit"
PH_hs_0020229	previous version conserved probe	NA	1.33436	0.000506003	NA
PH_hs_0061154	UBE2H	7328	1.33346	4.33677e-08	ubiquitin-conjugating enzyme E2H
PH_hs_0004638	IRF1	3659	1.33333	2.0982e-08	interferon regulatory factor 1
PH_hs_0032571	PAPLN	89932	1.33148	0.0353455	"papilin, proteoglycan-like sulfated glycoprotein"
PH_hs_0030973	RNF128	79589	1.3225	0.00015062	"ring finger protein 128, E3 ubiquitin protein ligase"
PH_hs_0025872	previous version conserved probe	NA	1.31728	0.00552273	NA
PH_hs_0061660	C7orf31	136895	1.31575	5.51012e-06	chromosome 7 open reading frame 31
PH_hs_0006759	SPAM1	6677	1.31485	0.0416909	"sperm adhesion molecule 1 (PH-20 hyaluronidase, zona pellucida binding)"
PH_hs_0027088	RILP	83547	1.31047	0.000106364	Rab interacting lysosomal protein
PH_hs_0043383	SPRR1A	6698	1.30914	3.93707e-05	small proline-rich protein 1A
PH_hs_0004656	IL1RN	3557	1.30885	1.63817e-06	interleukin 1 receptor antagonist
PH_hs_0044241	FNIP1	96459	1.30518	0.00076049	folliculin interacting protein 1
PH_hs_0031245	SEMA6C	10500	1.30329	0.00373474	"sema domain, transmembrane domain (TM), and cytoplasmic domain, (semaphorin) 6C"
PH_hs_0004371	PRSS8	5652	1.30317	2.3519e-05	"protease, serine, 8"
PH_hs_0006171	TMEM61	199964	1.29761	0.00608208	transmembrane protein 61
PH_hs_0049418	MMAB	326625	1.29443	2.21656e-06	methylmalonic aciduria (cobalamin deficiency) cblB type
PH_hs_0037691	LOC154761	154761	1.29302	0.00425336	"family with sequence similarity 115, member C pseudogene"
PH_hs_0013714	VAV3	10451	1.29296	9.67375e-06	vav 3 guanine nucleotide exchange factor
PH_hs_0047481	TDRKH	11022	1.29207	0.00488891	tudor and KH domain containing
PH_hs_0061581	C11orf52|HSPB2-C11orf52	91894|100528019	1.28881	0.000191186	chromosome 11 open reading frame 52|HSPB2-C11orf52 readthrough (non-protein coding)
PH_hs_0048143	CCDC28A	25901	1.28737	2.13787e-05	coiled-coil domain containing 28A
PH_hs_0009263	FAM171A2	284069	1.28095	0.00557113	"family with sequence similarity 171, member A2"
PH_hs_0024353	NCOA3	8202	1.28082	6.78452e-07	nuclear receptor coactivator 3
PH_hs_0031964	BTN3A3	10384	1.27854	0.0019297	"butyrophilin, subfamily 3, member A3"
PH_hs_0044432	HPGD	3248	1.27813	8.41832e-05	hydroxyprostaglandin dehydrogenase 15-(NAD)
PH_hs_0005253	C11orf52|HSPB2-C11orf52	91894|100528019	1.2755	3.11596e-07	chromosome 11 open reading frame 52|HSPB2-C11orf52 readthrough (non-protein coding)
PH_hs_0025759	PINK1	65018	1.27005	8.5022e-06	PTEN induced putative kinase 1
PH_hs_0019033	EFNA1	1942	1.26813	0.00776326	ephrin-A1
PH_hs_0044325	LNX1	84708	1.26497	0.018903	"ligand of numb-protein X 1, E3 ubiquitin protein ligase"
PH_hs_0004377	PMM1	5372	1.26231	0.000514198	phosphomannomutase 1
PH_hs_0043473	CEACAM21	90273	1.26149	0.0199057	carcinoembryonic antigen-related cell adhesion molecule 21
PH_hs_0048973	RHBDL2	54933	1.25918	8.09617e-06	"rhomboid, veinlet-like 2 (Drosophila)"
PH_hs_0018784	TRAPPC6A	79090	1.258	0.000362733	trafficking protein particle complex 6A
PH_hs_0023035	SMIM14	201895	1.25431	6.26235e-05	small integral membrane protein 14
PH_hs_0045914	previous version conserved probe	NA	1.25332	4.14073e-06	NA
PH_hs_0019278	ATP9A	10079	1.24815	2.69385e-09	"ATPase, class II, type 9A"
PH_hs_0062282	HCAR3|HCAR2	8843|338442	1.24711	6.84069e-06	hydroxycarboxylic acid receptor 3|hydroxycarboxylic acid receptor 2
PH_hs_0030165	KIAA0430	9665	1.24707	4.47887e-07	KIAA0430
PH_hs_0043580	ELF3	1999	1.24503	0.000122972	"E74-like factor 3 (ets domain transcription factor, epithelial-specific )"
PH_hs_0004140	SQLE	6713	1.2435	1.73967e-06	squalene epoxidase
PH_hs_0045768	LFNG	3955	1.2419	7.97677e-08	LFNG O-fucosylpeptide 3-beta-N-acetylglucosaminyltransferase
PH_hs_0045061	OAS2	4939	1.24161	0.0100945	"2'-5'-oligoadenylate synthetase 2, 69/71kDa"
PH_hs_0025038	TTLL1	25809	1.24114	0.000262541	"tubulin tyrosine ligase-like family, member 1"
PH_hs_0047900	SH3BP2	6452	1.23881	2.16253e-05	SH3-domain binding protein 2
PH_hs_0043207	IDI1	3422	1.23853	1.92663e-09	isopentenyl-diphosphate delta isomerase 1
PH_hs_0007465	AIM1L	55057	1.23664	1.92584e-07	absent in melanoma 1-like
PH_hs_0031465	SPATA17	128153	1.23366	0.000186753	spermatogenesis associated 17
PH_hs_0043838	LSS	4047	1.23236	2.49018e-05	"lanosterol synthase (2,3-oxidosqualene-lanosterol cyclase)"
PH_hs_0022581	PUS10	150962	1.23212	0.024135	pseudouridylate synthase 10
PH_hs_0001661	PCSK9	255738	1.23116	9.96224e-05	proprotein convertase subtilisin/kexin type 9
PH_hs_0002030	TMEM187	8269	1.23036	1.10955e-07	transmembrane protein 187
PH_hs_0010634	TXNIP|LOC101060503	10628|101060503	1.229	9.28122e-12	thioredoxin interacting protein|thioredoxin-interacting protein-like
PH_hs_0026908	SRGAP3	9901	1.22874	7.71569e-07	SLIT-ROBO Rho GTPase activating protein 3
PH_hs_0049735	HCAR2|HCAR3	338442|8843	1.22133	1.90899e-09	hydroxycarboxylic acid receptor 2|hydroxycarboxylic acid receptor 3
PH_hs_0032498	BTN3A1	11119	1.21977	0.000679475	"butyrophilin, subfamily 3, member A1"
PH_hs_0044704	CD36	948	1.21851	8.04643e-06	CD36 molecule (thrombospondin receptor)
PH_hs_0022761	LRP1	4035	1.21669	6.9623e-05	low density lipoprotein receptor-related protein 1
PH_hs_0038340	LOC100170939	100170939	1.21507	0.0208724	"glucuronidase, beta pseudogene"
PH_hs_0040257	DBP	1628	1.21316	0.0350857	D site of albumin promoter (albumin D-box) binding protein
PH_hs_0036027	CD36	948	1.21146	0.00534632	CD36 molecule (thrombospondin receptor)
PH_hs_0006462	SLC17A5	26503	1.20566	0.000113543	"solute carrier family 17 (anion/sugar transporter), member 5"
PH_hs_0001872	KIAA1107	23285	1.20294	0.0167339	KIAA1107
PH_hs_0007233	SLC47A2	146802	1.20243	0.000459079	"solute carrier family 47, member 2"
PH_hs_0003682	LBH	81606	1.20228	4.87582e-06	limb bud and heart development
PH_hs_0049353	SGPL1	8879	1.20048	9.68391e-05	sphingosine-1-phosphate lyase 1
PH_hs_0024082	TBX3	6926	1.19862	0.000103306	T-box 3
PH_hs_0001929	SWT1	54823	1.19824	9.32802e-06	SWT1 RNA endoribonuclease homolog (S. cerevisiae)
PH_hs_0004626	KRT15	3866	1.19822	9.80898e-06	keratin 15
PH_hs_0061795	FAM114A1	92689	1.19654	2.56054e-05	"family with sequence similarity 114, member A1"
PH_hs_0060685	IL1RN	3557	1.19397	7.2228e-08	interleukin 1 receptor antagonist
PH_hs_0034040	previous version conserved probe	NA	1.1925	4.60782e-05	NA
PH_hs_0024328	PLD1	5337	1.19241	5.3411e-06	"phospholipase D1, phosphatidylcholine-specific"
PH_hs_0012906	FNBP1L	54874	1.19115	7.17326e-07	formin binding protein 1-like
PH_hs_0027213	AFF1	4299	1.19113	1.98562e-06	"AF4/FMR2 family, member 1"
PH_hs_0061116	LNX1	84708	1.19099	4.58951e-06	"ligand of numb-protein X 1, E3 ubiquitin protein ligase"
PH_hs_0012331	LDLR	3949	1.18833	5.57248e-09	low density lipoprotein receptor
PH_hs_0015375	FOXQ1	94234	1.18743	4.81548e-05	forkhead box Q1
PH_hs_0046161	ZBTB10	65986	1.18656	0.0198354	zinc finger and BTB domain containing 10
PH_hs_0018380	LOC100128288	100128288	1.18405	0.00778555	uncharacterized LOC100128288
PH_hs_0000256	DSG3	1830	1.18203	1.77022e-05	desmoglein 3
PH_hs_0001210	GAREM	64762	1.18161	1.5013e-06	"GRB2 associated, regulator of MAPK1"
PH_hs_0034889	CAPNS2	84290	1.17874	1.72723e-07	"calpain, small subunit 2"
PH_hs_0036555	HSD17B7|HSD17B7P2	51478|158160	1.17817	3.73324e-05	hydroxysteroid (17-beta) dehydrogenase 7|hydroxysteroid (17-beta) dehydrogenase 7 pseudogene 2
PH_hs_0009662	previous version conserved probe	NA	1.17775	0.000298134	NA
PH_hs_0033080	TRAPPC6A	79090	1.17374	5.30009e-05	trafficking protein particle complex 6A
PH_hs_0009117	ICAM5	7087	1.171	0.0359802	"intercellular adhesion molecule 5, telencephalin"
PH_hs_0024263	TTC21A	199223	1.17032	0.035746	tetratricopeptide repeat domain 21A
PH_hs_0043869	FTH1	2495	1.16872	3.36717e-05	"ferritin, heavy polypeptide 1"
PH_hs_0037413	SCD	6319	1.16769	1.87762e-07	stearoyl-CoA desaturase (delta-9-desaturase)
PH_hs_0047523	SC5DL	6309	1.16652	1.82484e-05	"sterol-C5-desaturase (ERG3 delta-5-desaturase homolog, S. cerevisiae)-like"
PH_hs_0015031	REEP4	80346	1.16308	2.15122e-05	receptor accessory protein 4
PH_hs_0025431	TRIM2	23321	1.16287	0.000320843	tripartite motif containing 2
PH_hs_0016806	CECR5-AS1	100130717	1.16266	0.00894185	CECR5 antisense RNA 1
PH_hs_0003215	RAB17	64284	1.15821	0.000601245	"RAB17, member RAS oncogene family"
PH_hs_0010548	DUSP10	11221	1.15647	0.000261076	dual specificity phosphatase 10
PH_hs_0014963	CWH43	80157	1.15442	0.0472396	cell wall biogenesis 43 C-terminal homolog (S. cerevisiae)
PH_hs_0048798	OSBPL1A	114876	1.1537	5.8932e-08	oxysterol binding protein-like 1A
PH_hs_0042096	KLF3	51274	1.15346	0.000363708	Kruppel-like factor 3 (basic)
PH_hs_0062297	FOXO3|FOXO3B	2309|2310	1.15303	0.000134486	forkhead box O3|forkhead box O3B pseudogene
PH_hs_0026055	ABHD4	63874	1.15111	5.10628e-05	abhydrolase domain containing 4
PH_hs_0010607	previous version conserved probe	NA	1.14896	0.0110326	NA
PH_hs_0049319	PARP14	54625	1.14752	9.7415e-05	"poly (ADP-ribose) polymerase family, member 14"
PH_hs_0061169	NR4A3	8013	1.14627	0.00376932	"nuclear receptor subfamily 4, group A, member 3"
PH_hs_0032741	ATP2B4	493	1.14542	0.000103132	"ATPase, Ca++ transporting, plasma membrane 4"
PH_hs_0023181	MEGF9	1955	1.14518	1.15516e-07	multiple EGF-like-domains 9
PH_hs_0031888	LPAR5	57121	1.14506	1.79194e-05	lysophosphatidic acid receptor 5
PH_hs_0049183	GDPD1	284161	1.14276	9.42069e-05	glycerophosphodiester phosphodiesterase domain containing 1
PH_hs_0048634	GSN	2934	1.14221	3.07206e-06	gelsolin
PH_hs_0000672	HECA	51696	1.14158	1.8525e-08	headcase homolog (Drosophila)
PH_hs_0048029	CHRNB1	1140	1.13999	0.000150198	"cholinergic receptor, nicotinic, beta 1 (muscle)"
PH_hs_0042024	LTC4S	4056	1.13942	0.00102847	leukotriene C4 synthase
PH_hs_0026393	SLC35E2B|SLC35E2	728661|9906	1.13895	1.12346e-06	"solute carrier family 35, member E2B|solute carrier family 35, member E2"
PH_hs_0047276	PAIP2B	400961	1.13726	0.0478074	poly(A) binding protein interacting protein 2B
PH_hs_0038919	MYCL1	4610	1.13432	2.67157e-05	"v-myc myelocytomatosis viral oncogene homolog 1, lung carcinoma derived (avian)"
PH_hs_0012880	RASSF5	83593	1.13177	0.000168686	Ras association (RalGDS/AF-6) domain family member 5
PH_hs_0043550	C1QTNF6	114904	1.13159	6.22162e-06	C1q and tumor necrosis factor related protein 6
PH_hs_0023805	previous version conserved probe	NA	1.13089	0.0411086	NA
PH_hs_0031071	GABRE	2564	1.13004	1.11142e-05	"gamma-aminobutyric acid (GABA) A receptor, epsilon"
PH_hs_0060974	VAV3	10451	1.12943	3.6826e-05	vav 3 guanine nucleotide exchange factor
PH_hs_0024306	UPK2	7379	1.12919	0.00283801	uroplakin 2
PH_hs_0048449	PLEKHA6	22874	1.12826	0.00469468	"pleckstrin homology domain containing, family A member 6"
PH_hs_0025239	MAP3K8	1326	1.12745	0.00367379	mitogen-activated protein kinase kinase kinase 8
PH_hs_0033545	WASF2	10163	1.12476	0.000132169	"WAS protein family, member 2"
PH_hs_0038524	BTN3A2	11118	1.12416	0.000314958	"butyrophilin, subfamily 3, member A2"
PH_hs_0044424	ACSS2	55902	1.12403	2.26981e-07	acyl-CoA synthetase short-chain family member 2
PH_hs_0047838	IGFBP3	3486	1.12003	2.40554e-09	insulin-like growth factor binding protein 3
PH_hs_0017288	CHD2	1106	1.11993	1.26467e-05	chromodomain helicase DNA binding protein 2
PH_hs_0003315	TMPRSS5	80975	1.11751	0.00651107	"transmembrane protease, serine 5"
PH_hs_0028948	STAT2	6773	1.11311	0.00164169	"signal transducer and activator of transcription 2, 113kDa"
PH_hs_0048506	SOS2	6655	1.11222	4.81622e-05	son of sevenless homolog 2 (Drosophila)
PH_hs_0047390	PDE5A	8654	1.10869	5.22034e-05	"phosphodiesterase 5A, cGMP-specific"
PH_hs_0025395	SYNGR3	9143	1.10851	0.0337685	synaptogyrin 3
PH_hs_0039670	SLC35E2|SLC35E2B	9906|728661	1.10815	0.000467973	"solute carrier family 35, member E2|solute carrier family 35, member E2B"
PH_hs_0022644	C16orf45	89927	1.10796	0.00600526	chromosome 16 open reading frame 45
PH_hs_0031971	GATA3	2625	1.10783	7.77359e-05	GATA binding protein 3
PH_hs_0042059	CALHM3	119395	1.10696	4.82605e-06	calcium homeostasis modulator 3
PH_hs_0024152	ATG2A	23130	1.10656	2.32494e-05	autophagy related 2A
PH_hs_0016338	ORAI3	93129	1.10491	0.000532489	ORAI calcium release-activated calcium modulator 3
PH_hs_0005661	MR1	3140	1.10476	6.59671e-05	"major histocompatibility complex, class I-related"
PH_hs_0031095	LZTS2	84445	1.10369	4.42875e-06	"leucine zipper, putative tumor suppressor 2"
PH_hs_0004640	MVP	9961	1.10222	6.4958e-08	major vault protein
PH_hs_0045993	BRD7P3	23629	1.10081	0.017504	bromodomain containing 7 pseudogene 3
PH_hs_0010335	DGKA	1606	1.10024	2.22206e-07	"diacylglycerol kinase, alpha 80kDa"
PH_hs_0024857	FGD3	89846	1.09757	3.77478e-06	"FYVE, RhoGEF and PH domain containing 3"
PH_hs_0015625	RAB40B	10966	1.09703	0.000197148	"RAB40B, member RAS oncogene family"
PH_hs_0049084	SLC12A8	84561	1.0965	0.0116153	"solute carrier family 12 (potassium/chloride transporters), member 8"
PH_hs_0005980	ABTB1	80325	1.09337	0.000769849	ankyrin repeat and BTB (POZ) domain containing 1
PH_hs_0000356	JUND	3727	1.09213	6.37248e-07	jun D proto-oncogene
PH_hs_0047352	MARCKS	4082	1.09168	5.31318e-06	myristoylated alanine-rich protein kinase C substrate
PH_hs_0043531	SDCBP2|FKBP1A-SDCBP2	27111|100528031	1.0915	0.000667857	syndecan binding protein (syntenin) 2|FKBP1A-SDCBP2 readthrough (non-protein coding)
PH_hs_0022786	SASH1	23328	1.09149	6.1687e-05	SAM and SH3 domain containing 1
PH_hs_0024470	NEDD9	4739	1.09133	3.94994e-05	"neural precursor cell expressed, developmentally down-regulated 9"
PH_hs_0045355	NOVA1	4857	1.08895	0.000240882	neuro-oncological ventral antigen 1
PH_hs_0027169	POLD4	57804	1.08728	0.000715419	"polymerase (DNA-directed), delta 4, accessory subunit"
PH_hs_0010860	OSCP1	127700	1.08727	0.000292874	organic solute carrier partner 1
PH_hs_0011497	WISP2	8839	1.08643	2.59485e-06	WNT1 inducible signaling pathway protein 2
PH_hs_0049022	CLDN7	1366	1.08543	0.000135192	claudin 7
PH_hs_0000813	PELI1	57162	1.0838	4.7192e-06	pellino E3 ubiquitin protein ligase 1
PH_hs_0025326	PTPRB	5787	1.08376	0.00649093	"protein tyrosine phosphatase, receptor type, B"
PH_hs_0017289	CXXC5	51523	1.08249	0.000292816	CXXC finger protein 5
PH_hs_0043993	previous version conserved probe	NA	1.08166	0.0129108	NA
PH_hs_0043339	RIT1	6016	1.08142	0.00442068	Ras-like without CAAX 1
PH_hs_0009177	MTHFR	4524	1.08055	0.0258027	methylenetetrahydrofolate reductase (NAD(P)H)
PH_hs_0001578	RARRES3	5920	1.08028	0.00243341	retinoic acid receptor responder (tazarotene induced) 3
PH_hs_0027064	SPSB3	90864	1.08008	4.60944e-06	splA/ryanodine receptor domain and SOCS box containing 3
PH_hs_0048914	VASH2	79805	1.07761	0.0209173	vasohibin 2
PH_hs_0009313	SYT1	6857	1.07589	8.53074e-06	synaptotagmin I
PH_hs_0025787	ANK3	288	1.07469	0.000291883	"ankyrin 3, node of Ranvier (ankyrin G)"
PH_hs_0030934	TIMP2	7077	1.07396	0.00173204	TIMP metallopeptidase inhibitor 2
PH_hs_0049733	FOXO3|FOXO3B	2309|2310	1.0737	0.000223737	forkhead box O3|forkhead box O3B pseudogene
PH_hs_0033185	KLC4	89953	1.07306	0.000114075	kinesin light chain 4
PH_hs_0040457	REEP4	80346	1.07169	0.00190443	receptor accessory protein 4
PH_hs_0000287	PPBP	5473	1.07147	0.0484536	pro-platelet basic protein (chemokine (C-X-C motif) ligand 7)
PH_hs_0024066	ZFYVE1	53349	1.07126	4.79202e-05	"zinc finger, FYVE domain containing 1"
PH_hs_0012945	ATL1	51062	1.07011	0.0121844	atlastin GTPase 1
PH_hs_0035371	HRSP12	10247	1.06906	0.0259243	heat-responsive protein 12
PH_hs_0026011	HMGCL	3155	1.06722	3.45212e-05	3-hydroxymethyl-3-methylglutaryl-CoA lyase
PH_hs_0043391	GOLGB1	2804	1.06517	0.000979276	golgin B1
PH_hs_0042552	OR7G2	390882	1.06512	0.0102422	"olfactory receptor, family 7, subfamily G, member 2"
PH_hs_0044922	HBE1	3046	1.0651	3.68424e-05	"hemoglobin, epsilon 1"
PH_hs_0000980	TOM1	10043	1.06503	0.000117169	target of myb1 (chicken)
PH_hs_0044829	GATSL3	652968	1.06361	0.00655216	GATS protein-like 3
PH_hs_0006110	DDIT4	54541	1.06242	1.425e-07	DNA-damage-inducible transcript 4
PH_hs_0023918	BAMBI	25805	1.06009	0.000309043	BMP and activin membrane-bound inhibitor homolog (Xenopus laevis)
PH_hs_0038988	previous version conserved probe	NA	1.06002	0.0011302	NA
PH_hs_0047844	JMY	133746	1.05983	0.00383834	"junction mediating and regulatory protein, p53 cofactor"
PH_hs_0061001	ERBB3	2065	1.05793	0.000152135	v-erb-b2 erythroblastic leukemia viral oncogene homolog 3 (avian)
PH_hs_0001933	TMEM53	79639	1.05721	1.09069e-05	transmembrane protein 53
PH_hs_0034967	NA	NA	1.05674	0.0268872	NA
PH_hs_0024050	STK38	11329	1.05642	1.39122e-06	serine/threonine kinase 38
PH_hs_0062187	MAGED4B|MAGED4	81557|728239	1.05475	0.000172577	"melanoma antigen family D, 4B|melanoma antigen family D, 4"
PH_hs_0047975	ADAMTS16	170690	1.05428	0.000750133	"ADAM metallopeptidase with thrombospondin type 1 motif, 16"
PH_hs_0026107	ASNS	440	1.05408	0.000263318	asparagine synthetase (glutamine-hydrolyzing)
PH_hs_0032818	AFAP1L2	84632	1.0537	0.000543413	actin filament associated protein 1-like 2
PH_hs_0025591	BHLHE41	79365	1.0534	1.42957e-07	"basic helix-loop-helix family, member e41"
PH_hs_0061194	ZNF292	23036	1.05321	0.0206962	zinc finger protein 292
PH_hs_0004373	PCK2	5106	1.05283	7.91818e-08	phosphoenolpyruvate carboxykinase 2 (mitochondrial)
PH_hs_0028373	OSBPL1A	114876	1.05184	0.000113156	oxysterol binding protein-like 1A
PH_hs_0049327	SEMA5A	9037	1.04822	0.000111371	"sema domain, seven thrombospondin repeats (type 1 and type 1-like), transmembrane domain (TM) and short cytoplasmic domain, (semaphorin) 5A"
PH_hs_0000513	SRGAP2	23380	1.04608	0.000224605	SLIT-ROBO Rho GTPase activating protein 2
PH_hs_0024730	COL2A1	1280	1.04558	0.0280618	"collagen, type II, alpha 1"
PH_hs_0026851	ALPK1	80216	1.04493	0.00170561	alpha-kinase 1
PH_hs_0005656	N4BP3	23138	1.04475	0.0181304	NEDD4 binding protein 3
PH_hs_0045178	ACPP	55	1.04381	0.0153181	"acid phosphatase, prostate"
PH_hs_0001919	C1QTNF6	114904	1.04322	2.01528e-08	C1q and tumor necrosis factor related protein 6
PH_hs_0008735	HERPUD1	9709	1.04207	4.17816e-08	"homocysteine-inducible, endoplasmic reticulum stress-inducible, ubiquitin-like domain member 1"
PH_hs_0000492	FAM49A	81553	1.04204	2.03559e-06	"family with sequence similarity 49, member A"
PH_hs_0010139	GATA3	2625	1.04105	3.72449e-07	GATA binding protein 3
PH_hs_0004330	BTG2	7832	1.04065	0.000380284	"BTG family, member 2"
PH_hs_0004099	LY96	23643	1.04047	0.0402113	lymphocyte antigen 96
PH_hs_0007602	DOPEY2	9980	1.03926	0.00244342	dopey family member 2
PH_hs_0048274	PRODH	5625	1.03855	0.00603396	proline dehydrogenase (oxidase) 1
PH_hs_0001137	MMAB	326625	1.03828	0.00230696	methylmalonic aciduria (cobalamin deficiency) cblB type
PH_hs_0043711	ACTA2	59	1.03722	6.33249e-05	"actin, alpha 2, smooth muscle, aorta"
PH_hs_0035883	SLC35D2	11046	1.03669	0.000204291	"solute carrier family 35, member D2"
PH_hs_0018548	KAL1	3730	1.03654	0.0113499	Kallmann syndrome 1 sequence
PH_hs_0002632	RTN4R	65078	1.03358	1.15395e-06	reticulon 4 receptor
PH_hs_0035736	previous version conserved probe	NA	1.03356	4.31771e-05	NA
PH_hs_0011409	IL6R	3570	1.03121	0.00945344	interleukin 6 receptor
PH_hs_0035509	OTUD1	220213	1.02938	0.000338514	OTU domain containing 1
PH_hs_0033240	ATG14	22863	1.02848	0.000116148	autophagy related 14
PH_hs_0013564	PCED1B	91523	1.02803	2.00038e-05	PC-esterase domain containing 1B
PH_hs_0005813	CLIP2	7461	1.02752	3.17637e-06	CAP-GLY domain containing linker protein 2
PH_hs_0002550	GOLPH3L	55204	1.02712	0.012938	golgi phosphoprotein 3-like
PH_hs_0004481	RAB5B	5869	1.02651	1.86343e-06	"RAB5B, member RAS oncogene family"
PH_hs_0034860	B3GALT4	8705	1.02589	0.0116949	"UDP-Gal:betaGlcNAc beta 1,3-galactosyltransferase, polypeptide 4"
PH_hs_0013735	RIPK3	11035	1.02213	0.0078731	receptor-interacting serine-threonine kinase 3
PH_hs_0000135	TRIM21	6737	1.02211	0.0013048	tripartite motif containing 21
PH_hs_0048271	FAM212B	55924	1.01997	0.00228886	"family with sequence similarity 212, member B"
PH_hs_0047954	CTDSP2	10106	1.01978	9.95136e-06	"CTD (carboxy-terminal domain, RNA polymerase II, polypeptide A) small phosphatase 2"
PH_hs_0000433	LMO4	8543	1.01824	1.95294e-05	LIM domain only 4
PH_hs_0002838	LOC100505806	100505806	1.01802	4.83302e-06	uncharacterized LOC100505806
PH_hs_0027097	KIF3C	3797	1.01688	0.0273418	kinesin family member 3C
PH_hs_0028988	AKR1C3	8644	1.01404	0.00466722	"aldo-keto reductase family 1, member C3"
PH_hs_0060578	FAM63A	55793	1.01112	0.00181116	"family with sequence similarity 63, member A"
PH_hs_0003218	REL	5966	1.00994	0.000423865	v-rel reticuloendotheliosis viral oncogene homolog (avian)
PH_hs_0000123	NCF2	4688	1.00893	0.00722796	neutrophil cytosolic factor 2
PH_hs_0009353	ALDOC	230	1.00811	3.67424e-06	"aldolase C, fructose-bisphosphate"
PH_hs_0017081	FANK1	92565	1.0075	2.44024e-05	fibronectin type III and ankyrin repeat domains 1
PH_hs_0023988	MAP1LC3B	81631	1.00546	0.000669258	microtubule-associated protein 1 light chain 3 beta
PH_hs_0043824	EEF1A1	1915	1.00398	1.07111e-05	eukaryotic translation elongation factor 1 alpha 1
PH_hs_0010283	BHLHE40	8553	1.00291	2.82133e-08	"basic helix-loop-helix family, member e40"
PH_hs_0020845	previous version conserved probe	NA	1.00249	2.29196e-05	NA
PH_hs_0032775	FAM102A	399665	1.00142	8.90723e-05	"family with sequence similarity 102, member A"
PH_hs_0004421	PPP1R15A	23645	1.0007	0.000414444	"protein phosphatase 1, regulatory subunit 15A"
PH_hs_0017343	WDR66	144406	1.00067	0.00178346	WD repeat domain 66
PH_hs_0026221	BANP	54971	NA	NA	BTG3 associated nuclear protein
log2 ratios="NA" and the differences of intensity between the two samples >=1000.0.

## Sheet: Pathways
pathway name	set size	candidates contained	p-value	q-value
Cholesterol Biosynthesis	15	7 (46.7%)	5.28e-09	2.32e-07
Activation of Gene Expression by SREBP (SREBF)	19	6 (31.6%)	1.09e-06	2.4e-05
SREBP signalling	60	9 (15.0%)	2.06e-06	3.02e-05
Senescence and Autophagy	105	9 (8.6%)	0.000197	0.00217
SREBF and miR33 in cholesterol and lipid homeostasis	18	4 (22.2%)	0.00034	0.00299
Benzo(a)pyrene metabolism	9	3 (33.3%)	0.000555	0.00407
Statin Pathway	31	4 (13.3%)	0.00254	0.0131
Nuclear Receptors Meta-Pathway	308	14 (4.6%)	0.00264	0.0131
Vitamin B12 Metabolism	51	5 (10.0%)	0.00273	0.0131
Apoptosis-related network due to altered Notch3 in ovarian cancer	52	5 (9.8%)	0.00298	0.0131
Type II interferon signaling (IFNG)	37	4 (11.4%)	0.0045	0.018

## Sheet: Cholesterol Biosynthesis 
Pathway name: Cholesterol Biosynthesis
Set members:
entity set members contained in the background
4047	LSS : lanosterol synthase (2,3-oxidosqualene-lanosterol cyclase)
1717	DHCR7 : 7-dehydrocholesterol reductase
6307	MSMO1 : methylsterol monooxygenase 1
3422	IDI1 : isopentenyl-diphosphate delta isomerase 1
2224	FDPS : farnesyl diphosphate synthase
2222	FDFT1 : farnesyl-diphosphate farnesyltransferase 1
1595	CYP51A1 : cytochrome P450, family 51, subfamily A, polypeptide 1
3157	HMGCS1 : 3-hydroxy-3-methylglutaryl-CoA synthase 1 (soluble)
4597	MVD : mevalonate (diphospho) decarboxylase
10654	PMVK : phosphomevalonate kinase
6309	SC5D : sterol-C5-desaturase
4598	MVK : mevalonate kinase
50814	NSDHL : NAD(P) dependent steroid dehydrogenase-like
6713	SQLE : squalene epoxidase
3156	HMGCR : 3-hydroxy-3-methylglutaryl-CoA reductase
Total: 15 members
Overlap with candidates list:
user-provided identifier	entrez-gene ID	entrez-gene name
LSS	4047	LSS : lanosterol synthase (2,3-oxidosqualene-lanosterol cyclase)
MSMO1	6307	MSMO1 : methylsterol monooxygenase 1
IDI1	3422	IDI1 : isopentenyl-diphosphate delta isomerase 1
HMGCS1	3157	HMGCS1 : 3-hydroxy-3-methylglutaryl-CoA synthase 1 (soluble)
MVK	4598	MVK : mevalonate kinase
SQLE	6713	SQLE : squalene epoxidase
HMGCR	3156	HMGCR : 3-hydroxy-3-methylglutaryl-CoA reductase

## Sheet: SREBP
Pathway name: Activation of Gene Expression by SREBP (SREBF)
Set members:
entity set members contained in the background
4047	LSS : lanosterol synthase (2,3-oxidosqualene-lanosterol cyclase)
1717	DHCR7 : 7-dehydrocholesterol reductase
79071	ELOVL6 : ELOVL fatty acid elongase 6
32	ACACB : acetyl-CoA carboxylase beta
31	ACACA : acetyl-CoA carboxylase alpha
2222	FDFT1 : farnesyl-diphosphate farnesyltransferase 1
9453	GGPS1 : geranylgeranyl diphosphate synthase 1
10654	PMVK : phosphomevalonate kinase
3156	HMGCR : 3-hydroxy-3-methylglutaryl-CoA reductase
6309	SC5D : sterol-C5-desaturase
2194	FASN : fatty acid synthase
4597	MVD : mevalonate (diphospho) decarboxylase
3422	IDI1 : isopentenyl-diphosphate delta isomerase 1
7108	TM7SF2 : transmembrane 7 superfamily member 2
3157	HMGCS1 : 3-hydroxy-3-methylglutaryl-CoA synthase 1 (soluble)
4598	MVK : mevalonate kinase
57678	GPAM : glycerol-3-phosphate acyltransferase, mitochondrial
6713	SQLE : squalene epoxidase
2224	FDPS : farnesyl diphosphate synthase
Total: 19 members
Overlap with candidates list:
user-provided identifier	entrez-gene ID	entrez-gene name
LSS	4047	LSS : lanosterol synthase (2,3-oxidosqualene-lanosterol cyclase)
HMGCR	3156	HMGCR : 3-hydroxy-3-methylglutaryl-CoA reductase
IDI1	3422	IDI1 : isopentenyl-diphosphate delta isomerase 1
HMGCS1	3157	HMGCS1 : 3-hydroxy-3-methylglutaryl-CoA synthase 1 (soluble)
MVK	4598	MVK : mevalonate kinase
SQLE	6713	SQLE : squalene epoxidase

## Sheet: SREBP signalling
Pathway name: SREBP signalling
Set members:
entity set members contained in the background
3949	LDLR : low density lipoprotein receptor
2475	MTOR : mechanistic target of rapamycin (serine/threonine kinase)
22872	SEC31A : SEC31 homolog A (S. cerevisiae)
3638	INSIG1 : insulin induced gene 1
5290	PIK3CA : phosphatidylinositol-4,5-bisphosphate 3-kinase, catalytic subunit alpha
6721	SREBF2 : sterol regulatory element binding transcription factor 2
6720	SREBF1 : sterol regulatory element binding transcription factor 1
2194	FASN : fatty acid synthase
4023	LPL : lipoprotein lipase
22937	SCAP : SREBF chaperone
26291	FGF21 : fibroblast growth factor 21
9632	SEC24C : SEC24 family member C
57678	GPAM : glycerol-3-phosphate acyltransferase, mitochondrial
9871	SEC24D : SEC24 family member D
4800	NFYA : nuclear transcription factor Y, alpha
51360	MBTPS2 : membrane-bound transcription factor peptidase, site 2
4047	LSS : lanosterol synthase (2,3-oxidosqualene-lanosterol cyclase)
56681	SAR1A : secretion associated, Ras related GTPase 1A
5566	PRKACA : protein kinase, cAMP-dependent, catalytic, alpha
84532	ACSS1 : acyl-CoA synthetase short-chain family member 1
2222	FDFT1 : farnesyl-diphosphate farnesyltransferase 1
6713	SQLE : squalene epoxidase
1385	CREB1 : cAMP responsive element binding protein 1
3157	HMGCS1 : 3-hydroxy-3-methylglutaryl-CoA synthase 1 (soluble)
4597	MVD : mevalonate (diphospho) decarboxylase
133522	PPARGC1B : peroxisome proliferator-activated receptor gamma, coactivator 1 beta
23175	LPIN1 : lipin 1
10483	SEC23B : Sec23 homolog B (S. cerevisiae)
10484	SEC23A : Sec23 homolog A (S. cerevisiae)
2224	FDPS : farnesyl diphosphate synthase
22926	ATF6 : activating transcription factor 6
3837	KPNB1 : karyopherin (importin) beta 1
207	AKT1 : v-akt murine thymoma viral oncogene homolog 1
5950	RBP4 : retinol binding protein 4, plasma
4190	MDH1 : malate dehydrogenase 1, NAD (soluble)
2931	GSK3A : glycogen synthase kinase 3 alpha
1595	CYP51A1 : cytochrome P450, family 51, subfamily A, polypeptide 1
47	ACLY : ATP citrate lyase
23411	SIRT1 : sirtuin 1
3156	HMGCR : 3-hydroxy-3-methylglutaryl-CoA reductase
8720	MBTPS1 : membrane-bound transcription factor peptidase, site 1
5468	PPARG : peroxisome proliferator-activated receptor gamma
10427	SEC24B : SEC24 family member B
11236	RNF139 : ring finger protein 139
1024	CDK8 : cyclin-dependent kinase 8
6319	SCD : stearoyl-CoA desaturase (delta-9-desaturase)
949	SCARB1 : scavenger receptor class B, member 1
51586	MED15 : mediator complex subunit 15
31	ACACA : acetyl-CoA carboxylase alpha
6396	SEC13 : SEC13 homolog (S. cerevisiae)
7376	NR1H2 : nuclear receptor subfamily 1, group H, member 2
1622	DBI : diazepam binding inhibitor (GABA receptor modulator, acyl-CoA binding protein)
51128	SAR1B : secretion associated, Ras related GTPase 1B
3422	IDI1 : isopentenyl-diphosphate delta isomerase 1
267	AMFR : autocrine motility factor receptor, E3 ubiquitin protein ligase
7528	YY1 : YY1 transcription factor
51141	INSIG2 : insulin induced gene 2
25956	SEC31B : SEC31 homolog B (S. cerevisiae)
820	CAMP : cathelicidin antimicrobial peptide
10802	SEC24A : SEC24 family member A
Total: 60 members
Overlap with candidates list:
user-provided identifier	entrez-gene ID	entrez-gene name
LDLR	3949	LDLR : low density lipoprotein receptor
INSIG1	3638	INSIG1 : insulin induced gene 1
LSS	4047	LSS : lanosterol synthase (2,3-oxidosqualene-lanosterol cyclase)
SQLE	6713	SQLE : squalene epoxidase
HMGCS1	3157	HMGCS1 : 3-hydroxy-3-methylglutaryl-CoA synthase 1 (soluble)
LPIN1	23175	LPIN1 : lipin 1
HMGCR	3156	HMGCR : 3-hydroxy-3-methylglutaryl-CoA reductase
SCD	6319	SCD : stearoyl-CoA desaturase (delta-9-desaturase)
IDI1	3422	IDI1 : isopentenyl-diphosphate delta isomerase 1

## Sheet: Senescence and Autophagy
Pathway name: Senescence and Autophagy
Set members:
entity set members contained in the background
3920	LAMP2 : lysosomal-associated membrane protein 2
1300	COL10A1 : collagen, type X, alpha 1
3490	IGFBP7 : insulin-like growth factor binding protein 7
3479	IGF1 : insulin-like growth factor 1 (somatomedin C)
3659	IRF1 : interferon regulatory factor 1
9776	ATG13 : autophagy related 13
29985	SLC39A3 : solute carrier family 39 (zinc transporter), member 3
29986	SLC39A2 : solute carrier family 39 (zinc transporter), member 2
3553	IL1B : interleukin 1, beta
3552	IL1A : interleukin 1, alpha
55054	ATG16L1 : autophagy related 16-like 1 (S. cerevisiae)
7057	THBS1 : thrombospondin 1
84557	MAP1LC3A : microtubule-associated protein 1 light chain 3 alpha
83734	ATG10 : autophagy related 10
3488	IGFBP5 : insulin-like growth factor binding protein 5
2919	CXCL1 : chemokine (C-X-C motif) ligand 1 (melanoma growth stimulating activity, alpha)
55626	AMBRA1 : autophagy/beclin-1 regulator 1
3486	IGFBP3 : insulin-like growth factor binding protein 3
9821	RB1CC1 : RB1-inducible coiled-coil 1
9474	ATG5 : autophagy related 5
6714	SRC : SRC proto-oncogene, non-receptor tyrosine kinase
3562	IL3 : interleukin 3
84335	AKT1S1 : AKT1 substrate 1 (proline-rich)
5594	MAPK1 : mitogen-activated protein kinase 1
7448	VTN : vitronectin
3569	IL6 : interleukin 6
27173	SLC39A1 : solute carrier family 39 (zinc transporter), member 1
8878	SQSTM1 : sequestosome 1
81631	MAP1LC3B : microtubule-associated protein 1 light chain 3 beta
2475	MTOR : mechanistic target of rapamycin (serine/threonine kinase)
10533	ATG7 : autophagy related 7
596	BCL2 : B-cell CLL/lymphoma 2
23770	FKBP8 : FK506 binding protein 8, 38kDa
4323	MMP14 : matrix metallopeptidase 14 (membrane-inserted)
5604	MAP2K1 : mitogen-activated protein kinase kinase 1
5606	MAP2K3 : mitogen-activated protein kinase kinase 3
9140	ATG12 : autophagy related 12
26156	RSL1D1 : ribosomal L1 domain containing 1
3576	CXCL8 : chemokine (C-X-C motif) ligand 8
3570	IL6R : interleukin 6 receptor
3572	IL6ST : interleukin 6 signal transducer
8804	CREG1 : cellular repressor of E1A-stimulated genes 1
9547	CXCL14 : chemokine (C-X-C motif) ligand 14
3665	IRF7 : interferon regulatory factor 7
3663	IRF5 : interferon regulatory factor 5
64422	ATG3 : autophagy related 3
2934	GSN : gelsolin
2932	GSK3B : glycogen synthase kinase 3 beta
4193	MDM2 : MDM2 proto-oncogene, E3 ubiquitin protein ligase
5327	PLAT : plasminogen activator, tissue
3265	HRAS : Harvey rat sarcoma viral oncogene homolog
3159	HMGA1 : high mobility group AT-hook 1
6678	SPARC : secreted protein, acidic, cysteine-rich (osteonectin)
5328	PLAU : plasminogen activator, urokinase
1432	MAPK14 : mitogen-activated protein kinase 14
22863	ATG14 : autophagy related 14
4297	KMT2A : lysine (K)-specific methyltransferase 2A
9966	TNFSF15 : tumor necrosis factor (ligand) superfamily, member 15
55630	SLC39A4 : solute carrier family 39 (zinc transporter), member 4
51100	SH3GLB1 : SH3-domain GRB2-like endophilin B1
648	BMI1 : BMI1 proto-oncogene, polycomb ring finger
440738	MAP1LC3C : microtubule-associated protein 1 light chain 3 gamma
64223	MLST8 : MTOR associated protein, LST8 homolog (S. cerevisiae)
11345	GABARAPL2 : GABA(A) receptor-associated protein-like 2
23710	GABARAPL1 : GABA(A) receptor-associated protein like 1
3456	IFNB1 : interferon, beta 1, fibroblast
7157	TP53 : tumor protein p53
3458	IFNG : interferon, gamma
6041	RNASEL : ribonuclease L (2,,5,-oligoisoadenylate synthetase-dependent)
650	BMP2 : bone morphogenetic protein 2
5894	RAF1 : Raf-1 proto-oncogene, serine/threonine kinase
11337	GABARAP : GABA(A) receptor-associated protein
1869	E2F1 : E2F transcription factor 1
3725	JUN : jun proto-oncogene
1027	CDKN1B : cyclin-dependent kinase inhibitor 1B (p27, Kip1)
1026	CDKN1A : cyclin-dependent kinase inhibitor 1A (p21, Cip1)
960	CD44 : CD44 molecule (Indian blood group)
1029	CDKN2A : cyclin-dependent kinase inhibitor 2A
7405	UVRAG : UV radiation resistance associated
11009	IL24 : interleukin 24
5111	PCNA : proliferating cell nuclear antigen
994	CDC25B : cell division cycle 25B
4088	SMAD3 : SMAD family member 3
4089	SMAD4 : SMAD family member 4
3630	INS : insulin
8408	ULK1 : unc-51 like autophagy activating kinase 1
5054	SERPINE1 : serpin peptidase inhibitor, clade E (nexin, plasminogen activator inhibitor type 1), member 1
5055	SERPINB2 : serpin peptidase inhibitor, clade B (ovalbumin), member 2
1051	CEBPB : CCAAT/enhancer binding protein (C/EBP), beta
5728	PTEN : phosphatase and tensin homolog
6348	CCL3 : chemokine (C-C motif) ligand 3
5925	RB1 : retinoblastoma 1
3480	IGF1R : insulin-like growth factor 1 receptor
8678	BECN1 : beclin 1, autophagy related
5289	PIK3C3 : phosphatidylinositol 3-kinase, catalytic subunit type 3
3916	LAMP1 : lysosomal-associated membrane protein 1
3621	ING1 : inhibitor of growth family, member 1
3622	ING2 : inhibitor of growth family, member 2
3624	INHBA : inhibin, beta A
1277	COL1A1 : collagen, type I, alpha 1
673	BRAF : B-Raf proto-oncogene, serine/threonine kinase
3428	IFI16 : interferon, gamma-inducible protein 16
1281	COL3A1 : collagen, type III, alpha 1
2335	FN1 : fibronectin 1
7040	TGFB1 : transforming growth factor, beta 1
Total: 105 members
Overlap with candidates list:
user-provided identifier	entrez-gene ID	entrez-gene name
ULK1	8408	ULK1 : unc-51 like autophagy activating kinase 1
SQSTM1	8878	SQSTM1 : sequestosome 1
IL6R	3570	IL6R : interleukin 6 receptor
SLC39A2	29986	SLC39A2 : solute carrier family 39 (zinc transporter), member 2
IGFBP3	3486	IGFBP3 : insulin-like growth factor binding protein 3
IRF1	3659	IRF1 : interferon regulatory factor 1
GSN	2934	GSN : gelsolin
ATG14	22863	ATG14 : autophagy related 14
MAP1LC3B	81631	MAP1LC3B : microtubule-associated protein 1 light chain 3 beta

## Sheet: SREBF
Pathway name: SREBF and miR33 in cholesterol and lipid homeostasis
Set members:
entity set members contained in the background
10062	NR1H3 : nuclear receptor subfamily 1, group H, member 3
3949	LDLR : low density lipoprotein receptor
2475	MTOR : mechanistic target of rapamycin (serine/threonine kinase)
51548	SIRT6 : sirtuin 6
407039	MIR33A : microRNA 33a
19	ABCA1 : ATP-binding cassette, sub-family A (ABC1), member 1
10891	PPARGC1A : peroxisome proliferator-activated receptor gamma, coactivator 1 alpha
5562	PRKAA1 : protein kinase, AMP-activated, alpha 1 catalytic subunit
2194	FASN : fatty acid synthase
3157	HMGCS1 : 3-hydroxy-3-methylglutaryl-CoA synthase 1 (soluble)
6721	SREBF2 : sterol regulatory element binding transcription factor 2
6720	SREBF1 : sterol regulatory element binding transcription factor 1
23411	SIRT1 : sirtuin 1
3156	HMGCR : 3-hydroxy-3-methylglutaryl-CoA reductase
693120	MIR33B : microRNA 33b
5465	PPARA : peroxisome proliferator-activated receptor alpha
6319	SCD : stearoyl-CoA desaturase (delta-9-desaturase)
51586	MED15 : mediator complex subunit 15
Total: 18 members
Overlap with candidates list:
user-provided identifier	entrez-gene ID	entrez-gene name
LDLR	3949	LDLR : low density lipoprotein receptor
HMGCS1	3157	HMGCS1 : 3-hydroxy-3-methylglutaryl-CoA synthase 1 (soluble)
HMGCR	3156	HMGCR : 3-hydroxy-3-methylglutaryl-CoA reductase
SCD	6319	SCD : stearoyl-CoA desaturase (delta-9-desaturase)

## Sheet: Benzo(a)pyrene
Pathway name: Benzo(a)pyrene metabolism
Set members:
entity set members contained in the background
1645	AKR1C1 : aldo-keto reductase family 1, member C1
2052	EPHX1 : epoxide hydrolase 1, microsomal (xenobiotic)
1543	CYP1A1 : cytochrome P450, family 1, subfamily A, polypeptide 1
10327	AKR1A1 : aldo-keto reductase family 1, member A1 (aldehyde reductase)
1646	AKR1C2 : aldo-keto reductase family 1, member C2
1545	CYP1B1 : cytochrome P450, family 1, subfamily B, polypeptide 1
8644	AKR1C3 : aldo-keto reductase family 1, member C3
1576	CYP3A4 : cytochrome P450, family 3, subfamily A, polypeptide 4
1109	AKR1C4 : aldo-keto reductase family 1, member C4
Total: 9 members
Overlap with candidates list:
user-provided identifier	entrez-gene ID	entrez-gene name
CYP1A1	1543	CYP1A1 : cytochrome P450, family 1, subfamily A, polypeptide 1
AKR1C2	1646	AKR1C2 : aldo-keto reductase family 1, member C2
AKR1C3	8644	AKR1C3 : aldo-keto reductase family 1, member C3

## Sheet: Statin Pathway
Pathway name: Statin Pathway
Set members:
entity set members contained in the background
3949	LDLR : low density lipoprotein receptor
338	APOB : apolipoprotein B
335	APOA1 : apolipoprotein A-I
337	APOA4 : apolipoprotein A-IV
336	APOA2 : apolipoprotein A-II
693120	MIR33B : microRNA 33b
4023	LPL : lipoprotein lipase
64241	ABCG8 : ATP-binding cassette, sub-family G (WHITE), member 8
64240	ABCG5 : ATP-binding cassette, sub-family G (WHITE), member 5
6646	SOAT1 : sterol O-acyltransferase 1
1581	CYP7A1 : cytochrome P450, family 7, subfamily A, polypeptide 1
2222	FDFT1 : farnesyl-diphosphate farnesyltransferase 1
1071	CETP : cholesteryl ester transfer protein, plasma
344	APOC2 : apolipoprotein C-II
345	APOC3 : apolipoprotein C-III
341	APOC1 : apolipoprotein C-I
64714	PDIA2 : protein disulfide isomerase family A, member 2
348	APOE : apolipoprotein E
3990	LIPC : lipase, hepatic
84532	ACSS1 : acyl-CoA synthetase short-chain family member 1
3931	LCAT : lecithin-cholesterol acyltransferase
4035	LRP1 : low density lipoprotein receptor-related protein 1
3156	HMGCR : 3-hydroxy-3-methylglutaryl-CoA reductase
8694	DGAT1 : diacylglycerol O-acyltransferase 1
6713	SQLE : squalene epoxidase
4547	MTTP : microsomal triglyceride transfer protein
5360	PLTP : phospholipid transfer protein
949	SCARB1 : scavenger receptor class B, member 1
19	ABCA1 : ATP-binding cassette, sub-family A (ABC1), member 1
407039	MIR33A : microRNA 33a
entity set members not contained in the background
116519	APOA5 : apolipoprotein A-V
Total: 31 members
Overlap with candidates list:
user-provided identifier	entrez-gene ID	entrez-gene name
LDLR	3949	LDLR : low density lipoprotein receptor
LRP1	4035	LRP1 : low density lipoprotein receptor-related protein 1
HMGCR	3156	HMGCR : 3-hydroxy-3-methylglutaryl-CoA reductase
SQLE	6713	SQLE : squalene epoxidase

## Sheet: Nuclear Receptors
Pathway name: Nuclear Receptors Meta-Pathway
Set members:
entity set members contained in the background
10062	NR1H3 : nuclear receptor subfamily 1, group H, member 3
114134	SLC2A13 : solute carrier family 2 (facilitated glucose transporter), member 13
6513	SLC2A1 : solute carrier family 2 (facilitated glucose transporter), member 1
5467	PPARD : peroxisome proliferator-activated receptor delta
211	ALAS1 : 5,-aminolevulinate synthase 1
6514	SLC2A2 : solute carrier family 2 (facilitated glucose transporter), member 2
54600	UGT1A9 : UDP glucuronosyltransferase 1 family, polypeptide A9
2512	FTL : ferritin, light polypeptide
218	ALDH3A1 : aldehyde dehydrogenase 3 family, member A1
873	CBR1 : carbonyl reductase 1
3320	HSP90AA1 : heat shock protein 90kDa alpha (cytosolic), class A member 1
11309	SLCO2B1 : solute carrier organic anion transporter family, member 2B1
131	ADH7 : alcohol dehydrogenase 7 (class IV), mu or sigma polypeptide
6720	SREBF1 : sterol regulatory element binding transcription factor 1
3326	HSP90AB1 : heat shock protein 90kDa alpha (cytosolic), class B member 1
11057	ABHD2 : abhydrolase domain containing 2
336	APOA2 : apolipoprotein A-II
6517	SLC2A4 : solute carrier family 2 (facilitated glucose transporter), member 4
2099	ESR1 : estrogen receptor 1
9588	PRDX6 : peroxiredoxin 6
4780	NFE2L2 : nuclear factor, erythroid 2-like 2
1544	CYP1A2 : cytochrome P450, family 1, subfamily A, polypeptide 2
1545	CYP1B1 : cytochrome P450, family 1, subfamily B, polypeptide 1
3553	IL1B : interleukin 1, beta
1543	CYP1A1 : cytochrome P450, family 1, subfamily A, polypeptide 1
5272	SERPINB9 : serpin peptidase inhibitor, clade B (ovalbumin), member 9
5375	PMP2 : peripheral myelin protein 2
7049	TGFBR3 : transforming growth factor, beta receptor III
10891	PPARGC1A : peroxisome proliferator-activated receptor gamma, coactivator 1 alpha
1839	HBEGF : heparin-binding EGF-like growth factor
7056	THBD : thrombomodulin
283375	SLC39A5 : solute carrier family 39 (zinc transporter), member 5
1548	CYP2A6 : cytochrome P450, family 2, subfamily A, polypeptide 6
4199	ME1 : malic enzyme 1, NADP(+)-dependent, cytosolic
28968	SLC6A16 : solute carrier family 6, member 16
23657	SLC7A11 : solute carrier family 7 (anionic amino acid transporter light chain, xc- system), member 11
2729	GCLC : glutamate-cysteine ligase, catalytic subunit
8714	ABCC3 : ATP-binding cassette, sub-family C (CFTR/MRP), member 3
1374	CPT1A : carnitine palmitoyltransferase 1A (liver)
1376	CPT2 : carnitine palmitoyltransferase 2
644314	MT1IP : metallothionein 1I, pseudogene
2953	GSTT2 : glutathione S-transferase theta 2 (gene/pseudogene)
388662	SLC6A17 : solute carrier family 6 (neutral amino acid transporter), member 17
8431	NR0B2 : nuclear receptor subfamily 0, group B, member 2
595	CCND1 : cyclin D1
2168	FABP1 : fatty acid binding protein 1, liver
10728	PTGES3 : prostaglandin E synthase 3 (cytosolic)
8436	SDPR : serum deprivation response
10057	ABCC5 : ATP-binding cassette, sub-family C (CFTR/MRP), member 5
8140	SLC7A5 : solute carrier family 7 (amino acid transporter light chain, L system), member 5
221393	GPR115 : G protein-coupled receptor 115
23764	MAFF : v-maf avian musculoaponeurotic fibrosarcoma oncogene homolog F
5142	PDE4B : phosphodiesterase 4B, cAMP-specific
1027	CDKN1B : cyclin-dependent kinase inhibitor 1B (p27, Kip1)
60482	SLC5A7 : solute carrier family 5 (sodium/choline cotransporter), member 7
125206	SLC5A10 : solute carrier family 5 (sodium/sugar cotransporter), member 10
5460	POU5F1 : POU class 5 homeobox 1
5997	RGS2 : regulator of G-protein signaling 2
8824	CES2 : carboxylesterase 2
5465	PPARA : peroxisome proliferator-activated receptor alpha
7040	TGFB1 : transforming growth factor, beta 1
7128	TNFAIP3 : tumor necrosis factor, alpha-induced protein 3
7042	TGFB2 : transforming growth factor, beta 2
283848	CES4A : carboxylesterase 4A
6714	SRC : SRC proto-oncogene, non-receptor tyrosine kinase
159963	SLC5A12 : solute carrier family 5 (sodium/monocarboxylate cotransporter), member 12
9982	FGFBP1 : fibroblast growth factor binding protein 1
1958	EGR1 : early growth response 1
56606	SLC2A9 : solute carrier family 2 (facilitated glucose transporter), member 9
1551	CYP3A7 : cytochrome P450, family 3, subfamily A, polypeptide 7
5265	SERPINA1 : serpin peptidase inhibitor, clade A (alpha-1 antiproteinase, antitrypsin), member 1
1555	CYP2B6 : cytochrome P450, family 2, subfamily B, polypeptide 6
1557	CYP2C19 : cytochrome P450, family 2, subfamily C, polypeptide 19
29988	SLC2A8 : solute carrier family 2 (facilitated glucose transporter), member 8
1559	CYP2C9 : cytochrome P450, family 2, subfamily C, polypeptide 9
8878	SQSTM1 : sequestosome 1
154091	SLC2A12 : solute carrier family 2 (facilitated glucose transporter), member 12
51	ACOX1 : acyl-CoA oxidase 1, palmitoyl
6397	SEC14L1 : SEC14-like 1 (S. cerevisiae)
1066	CES1 : carboxylesterase 1
81031	SLC2A10 : solute carrier family 2 (facilitated glucose transporter), member 10
5743	PTGS2 : prostaglandin-endoperoxide synthase 2 (prostaglandin G/H synthase and cyclooxygenase)
27173	SLC39A1 : solute carrier family 39 (zinc transporter), member 1
2258	FGF13 : fibroblast growth factor 13
6532	SLC6A4 : solute carrier family 6 (neurotransmitter transporter), member 4
10599	SLCO1B1 : solute carrier organic anion transporter family, member 1B1
4097	MAFG : v-maf avian musculoaponeurotic fibrosarcoma oncogene homolog G
6256	RXRA : retinoid X receptor, alpha
6591	SNAI2 : snail family zinc finger 2
6594	SMARCA1 : SWI/SNF related, matrix associated, actin dependent regulator of chromatin, subfamily a, member 1
2495	FTH1 : ferritin, heavy polypeptide 1
2908	NR3C1 : nuclear receptor subfamily 3, group C, member 1 (glucocorticoid receptor)
5155	PDGFB : platelet-derived growth factor beta polypeptide
6822	SULT2A1 : sulfotransferase family, cytosolic, 2A, dehydroepiandrosterone (DHEA)-preferring, member 1
5226	PGD : phosphogluconate dehydrogenase
114112	TXNRD3 : thioredoxin reductase 3
2877	GPX2 : glutathione peroxidase 2 (gastrointestinal)
27063	ANKRD1 : ankyrin repeat domain 1 (cardiac muscle)
3303	HSPA1A : heat shock 70kDa protein 1A
6518	SLC2A5 : solute carrier family 2 (facilitated glucose/fructose transporter), member 5
2308	FOXO1 : forkhead box O1
115584	SLC5A11 : solute carrier family 5 (sodium/inositol cotransporter), member 11
92737	DNER : delta/notch-like EGF repeat containing
8884	SLC5A6 : solute carrier family 5 (sodium/multivitamin and iodide cotransporter), member 6
121512	FGD4 : FYVE, RhoGEF and PH domain containing 4
7363	UGT2B4 : UDP glucuronosyltransferase 2 family, polypeptide B4
7364	UGT2B7 : UDP glucuronosyltransferase 2 family, polypeptide B7
6515	SLC2A3 : solute carrier family 2 (facilitated glucose transporter), member 3
89795	NAV3 : neuron navigator 3
10602	CDC42EP3 : CDC42 effector protein (Rho GTPase binding) 3
55224	ETNK2 : ethanolamine kinase 2
1019	CDK4 : cyclin-dependent kinase 4
3280	HES1 : hes family bHLH transcription factor 1
29985	SLC39A3 : solute carrier family 39 (zinc transporter), member 3
29986	SLC39A2 : solute carrier family 39 (zinc transporter), member 2
25800	SLC39A6 : solute carrier family 39 (zinc transporter), member 6
581	BAX : BCL2-associated X protein
2289	FKBP5 : FK506 binding protein 5
54657	UGT1A4 : UDP glucuronosyltransferase 1 family, polypeptide A4
2938	GSTA1 : glutathione S-transferase alpha 1
2939	GSTA2 : glutathione S-transferase alpha 2
2936	GSR : glutathione reductase
3589	IL11 : interleukin 11
8204	NRIP1 : nuclear receptor interacting protein 1
64116	SLC39A8 : solute carrier family 39 (zinc transporter), member 8
23491	CES3 : carboxylesterase 3
55554	KLK15 : kallikrein-related peptidase 15
2940	GSTA3 : glutathione S-transferase alpha 3
8454	CUL1 : cullin 1
241	ALOX5AP : arachidonate 5-lipoxygenase-activating protein
347902	AMIGO2 : adhesion molecule with Ig-like domain 2
11214	AKAP13 : A kinase (PRKA) anchor protein 13
1836	SLC26A2 : solute carrier family 26 (anion exchanger), member 2
57181	SLC39A10 : solute carrier family 39 (zinc transporter), member 10
6649	SOD3 : superoxide dismutase 3, extracellular
6538	SLC6A11 : solute carrier family 6 (neurotransmitter transporter), member 11
6319	SCD : stearoyl-CoA desaturase (delta-9-desaturase)
2042	EPHA3 : EPH receptor A3
55117	SLC6A15 : solute carrier family 6 (neutral amino acid transporter), member 15
2040	STOM : stomatin
8553	BHLHE40 : basic helix-loop-helix family, member e40
6774	STAT3 : signal transducer and activator of transcription 3 (acute-phase response factor)
5244	ABCB4 : ATP-binding cassette, sub-family B (MDR/TAP), member 4
30	ACAA1 : acetyl-CoA acyltransferase 1
5243	ABCB1 : ATP-binding cassette, sub-family B (MDR/TAP), member 1
34	ACADM : acyl-CoA dehydrogenase, C-4 to C-12 straight chain
9965	FGF19 : fibroblast growth factor 19
645	BLVRB : biliverdin reductase B
1244	ABCC2 : ATP-binding cassette, sub-family C (CFTR/MRP), member 2
54716	SLC6A20 : solute carrier family 6 (proline IMINO transporter), member 20
79056	PRRG4 : proline rich Gla (G-carboxyglutamic acid) 4 (transmembrane)
2678	GGT1 : gamma-glutamyltransferase 1
4609	MYC : v-myc avian myelocytomatosis viral oncogene homolog
3458	IFNG : interferon, gamma
7546	ZIC2 : Zic family member 2
3593	IL12B : interleukin 12B
3592	IL12A : interleukin 12A
7266	DNAJC7 : DnaJ (Hsp40) homolog, subfamily C, member 7
8507	ENC1 : ectodermal-neural cortex 1 (with BTB domain)
79571	GCC1 : GRIP and coiled-coil domain containing 1
570	BAAT : bile acid CoA:amino acid N-acyltransferase
330	BIRC3 : baculoviral IAP repeat containing 3
155184	SLC2A7 : solute carrier family 2 (facilitated glucose transporter), member 7
6536	SLC6A9 : solute carrier family 6 (neurotransmitter transporter, glycine), member 9
153218	SPINK13 : serine peptidase inhibitor, Kazal type 13 (putative)
1956	EGFR : epidermal growth factor receptor
6535	SLC6A8 : solute carrier family 6 (neurotransmitter transporter), member 8
2194	FASN : fatty acid synthase
6533	SLC6A6 : solute carrier family 6 (neurotransmitter transporter), member 6
6530	SLC6A2 : solute carrier family 6 (neurotransmitter transporter), member 2
6531	SLC6A3 : solute carrier family 6 (neurotransmitter transporter), member 3
177	AGER : advanced glycosylation end product-specific receptor
1907	EDN2 : endothelin 2
376497	SLC27A1 : solute carrier family 27 (fatty acid transporter), member 1
10252	SPRY1 : sprouty homolog 1, antagonist of FGF signaling (Drosophila)
3162	HMOX1 : heme oxygenase (decycling) 1
10257	ABCC4 : ATP-binding cassette, sub-family C (CFTR/MRP), member 4
3337	DNAJB1 : DnaJ (Hsp40) homolog, subfamily B, member 1
84951	TNS4 : tensin 4
10998	SLC27A5 : solute carrier family 27 (fatty acid transporter), member 5
345	APOC3 : apolipoprotein C-III
1582	CYP8B1 : cytochrome P450, family 8, subfamily B, polypeptide 1
5705	PSMC5 : proteasome (prosome, macropain) 26S subunit, ATPase, 5
57678	GPAM : glycerol-3-phosphate acyltransferase, mitochondrial
1581	CYP7A1 : cytochrome P450, family 7, subfamily A, polypeptide 1
22949	PTGR1 : prostaglandin reductase 1
7048	TGFBR2 : transforming growth factor, beta receptor II (70/80kDa)
66035	SLC2A11 : solute carrier family 2 (facilitated glucose transporter), member 11
9971	NR1H4 : nuclear receptor subfamily 1, group H, member 4
983	CDK1 : cyclin-dependent kinase 1
3084	NRG1 : neuregulin 1
200010	SLC5A9 : solute carrier family 5 (sodium/sugar cotransporter), member 9
6364	CCL20 : chemokine (C-C motif) ligand 20
196	AHR : aryl hydrocarbon receptor
2948	GSTM4 : glutathione S-transferase mu 4
7295	TXN : thioredoxin
7296	TXNRD1 : thioredoxin reductase 1
7039	TGFA : transforming growth factor, alpha
3558	IL2 : interleukin 2
57007	ACKR3 : atypical chemokine receptor 3
54566	EPB41L4B : erythrocyte membrane protein band 4.1 like 4B
8202	NCOA3 : nuclear receptor coactivator 3
6523	SLC5A1 : solute carrier family 5 (sodium/glucose cotransporter), member 1
10560	SLC19A2 : solute carrier family 19 (thiamine transporter), member 2
54659	UGT1A3 : UDP glucuronosyltransferase 1 family, polypeptide A3
4240	MFGE8 : milk fat globule-EGF factor 8 protein
6527	SLC5A4 : solute carrier family 5 (glucose activated ion channel), member 4
5552	SRGN : serglycin
6529	SLC6A1 : solute carrier family 6 (neurotransmitter transporter), member 1
3725	JUN : jun proto-oncogene
3726	JUNB : jun B proto-oncogene
3727	JUND : jun D proto-oncogene
2950	GSTP1 : glutathione S-transferase pi 1
335	APOA1 : apolipoprotein A-I
5105	PCK1 : phosphoenolpyruvate carboxykinase 1 (soluble)
1622	DBI : diazepam binding inhibitor (GABA receptor modulator, acyl-CoA binding protein)
221223	CES5A : carboxylesterase 5A
27286	SRPX2 : sushi-repeat containing protein, X-linked 2
1728	NQO1 : NAD(P)H dehydrogenase, quinone 1
11140	CDC37 : cell division cycle 37
1028	CDKN1C : cyclin-dependent kinase inhibitor 1C (p57, Kip2)
8660	IRS2 : insulin receptor substrate 2
1831	TSC22D3 : TSC22 domain family, member 3
91252	SLC39A13 : solute carrier family 39 (zinc transporter), member 13
51129	ANGPTL4 : angiopoietin-like 4
10499	NCOA2 : nuclear receptor coactivator 2
7922	SLC39A7 : solute carrier family 39 (zinc transporter), member 7
6534	SLC6A7 : solute carrier family 6 (neurotransmitter transporter), member 7
3082	HGF : hepatocyte growth factor (hepapoietin A; scatter factor)
11254	SLC6A14 : solute carrier family 6 (amino acid transporter), member 14
387509	GPR153 : G protein-coupled receptor 153
2946	GSTM2 : glutathione S-transferase mu 2 (muscle)
11182	SLC2A6 : solute carrier family 2 (facilitated glucose transporter), member 6
51426	POLK : polymerase (DNA directed) kappa
2730	GCLM : glutamate-cysteine ligase, modifier subunit
340024	SLC6A19 : solute carrier family 6 (neutral amino acid transporter), member 19
348932	SLC6A18 : solute carrier family 6 (neutral amino acid transporter), member 18
6286	S100P : S100 calcium binding protein P
6817	SULT1A1 : sulfotransferase family, cytosolic, 1A, phenol-preferring, member 1
2947	GSTM3 : glutathione S-transferase mu 3 (brain)
5524	PPP2R4 : protein phosphatase 2A activator, regulatory subunit 4
2949	GSTM5 : glutathione S-transferase mu 5
5055	SERPINB2 : serpin peptidase inhibitor, clade B (ovalbumin), member 2
64241	ABCG8 : ATP-binding cassette, sub-family G (WHITE), member 8
64240	ABCG5 : ATP-binding cassette, sub-family G (WHITE), member 5
2944	GSTM1 : glutathione S-transferase mu 1
5052	PRDX1 : peroxiredoxin 1
4616	GADD45B : growth arrest and DNA-damage-inducible, beta
6554	SLC10A1 : solute carrier family 10 (sodium/bile acid cotransporter), member 1
6526	SLC5A3 : solute carrier family 5 (sodium/myo-inositol cotransporter), member 3
57491	AHRR : aryl-hydrocarbon receptor repressor
1969	EPHA2 : EPH receptor A2
6347	CCL2 : chemokine (C-C motif) ligand 2
9792	SERTAD2 : SERTA domain containing 2
874	CBR3 : carbonyl reductase 3
9817	KEAP1 : kelch-like ECH-associated protein 1
54576	UGT1A8 : UDP glucuronosyltransferase 1 family, polypeptide A8
1962	EHHADH : enoyl-CoA, hydratase/3-hydroxyacyl CoA dehydrogenase
80315	CPEB4 : cytoplasmic polyadenylation element binding protein 4
2539	G6PD : glucose-6-phosphate dehydrogenase
2033	EP300 : E1A binding protein p300
2941	GSTA4 : glutathione S-transferase alpha 4
55334	SLC39A9 : solute carrier family 39, member 9
10769	PLK2 : polo-like kinase 2
55630	SLC39A4 : solute carrier family 39 (zinc transporter), member 4
221357	GSTA5 : glutathione S-transferase alpha 5
329	BIRC2 : baculoviral IAP repeat containing 2
10486	CAP2 : CAP, adenylate cyclase-associated protein, 2 (yeast)
81706	PPP1R14C : protein phosphatase 1, regulatory (inhibitor) subunit 14C
4259	MGST3 : microsomal glutathione S-transferase 3
4258	MGST2 : microsomal glutathione S-transferase 2
117283	IP6K3 : inositol hexakisphosphate kinase 3
5166	PDK4 : pyruvate dehydrogenase kinase, isozyme 4
23054	NCOA6 : nuclear receptor coactivator 6
23516	SLC39A14 : solute carrier family 39 (zinc transporter), member 14
2878	GPX3 : glutathione peroxidase 3 (plasma)
4257	MGST1 : microsomal glutathione S-transferase 1
3484	IGFBP1 : insulin-like growth factor binding protein 1
26509	MYOF : myoferlin
9049	AIP : aryl hydrocarbon receptor interacting protein
6342	SCP2 : sterol carrier protein 2
221079	ARL5B : ADP-ribosylation factor-like 5B
27190	IL17B : interleukin 17B
8243	SMC1A : structural maintenance of chromosomes 1A
4791	NFKB2 : nuclear factor of kappa light polypeptide gene enhancer in B-cells 2 (p49/p100)
6528	SLC5A5 : solute carrier family 5 (sodium/iodide cotransporter), member 5
201266	SLC39A11 : solute carrier family 39, member 11
66002	CYP4F12 : cytochrome P450, family 4, subfamily F, polypeptide 12
5360	PLTP : phospholipid transfer protein
84002	B3GNT5 : UDP-GlcNAc:betaGal beta-1,3-N-acetylglucosaminyltransferase 5
9152	SLC6A5 : solute carrier family 6 (neurotransmitter transporter), member 5
6540	SLC6A13 : solute carrier family 6 (neurotransmitter transporter), member 13
160728	SLC5A8 : solute carrier family 5 (sodium/monocarboxylate cotransporter), member 8
7124	TNF : tumor necrosis factor
8856	NR1I2 : nuclear receptor subfamily 1, group I, member 2
56262	LRRC8A : leucine rich repeat containing 8 family, member A
1579	CYP4A11 : cytochrome P450, family 4, subfamily A, polypeptide 11
54577	UGT1A7 : UDP glucuronosyltransferase 1 family, polypeptide A7
221074	SLC39A12 : solute carrier family 39 (zinc transporter), member 12
144195	SLC2A14 : solute carrier family 2 (facilitated glucose transporter), member 14
8648	NCOA1 : nuclear receptor coactivator 1
8647	ABCB11 : ATP-binding cassette, sub-family B (MDR/TAP), member 11
29103	DNAJC15 : DnaJ (Hsp40) homolog, subfamily C, member 15
8850	KAT2B : K(lysine) acetyltransferase 2B
54578	UGT1A6 : UDP glucuronosyltransferase 1 family, polypeptide A6
1576	CYP3A4 : cytochrome P450, family 3, subfamily A, polypeptide 4
6524	SLC5A2 : solute carrier family 5 (sodium/glucose cotransporter), member 2
entity set members not contained in the background
405	ARNT : aryl hydrocarbon receptor nuclear translocator
Total: 308 members
Overlap with candidates list:
user-provided identifier	entrez-gene ID	entrez-gene name
CYP1A1	1543	CYP1A1 : cytochrome P450, family 1, subfamily A, polypeptide 1
GCLC	2729	GCLC : glutamate-cysteine ligase, catalytic subunit
EGR1	1958	EGR1 : early growth response 1
SQSTM1	8878	SQSTM1 : sequestosome 1
SLC2A12	154091	SLC2A12 : solute carrier family 2 (facilitated glucose transporter), member 12
FTH1	2495	FTH1 : ferritin, heavy polypeptide 1
SULT2A1	6822	SULT2A1 : sulfotransferase family, cytosolic, 2A, dehydroepiandrosterone (DHEA)-preferring, member 1
SLC39A2	29986	SLC39A2 : solute carrier family 39 (zinc transporter), member 2
SCD	6319	SCD : stearoyl-CoA desaturase (delta-9-desaturase)
BHLHE40	8553	BHLHE40 : basic helix-loop-helix family, member e40
NCOA3	8202	NCOA3 : nuclear receptor coactivator 3
JUND	3727	JUND : jun D proto-oncogene
CDKN1C	1028	CDKN1C : cyclin-dependent kinase inhibitor 1C (p57, Kip2)
TSC22D3	1831	TSC22D3 : TSC22 domain family, member 3

[truncated: 3 more sheets: Vitamin B12, Notch3, IFNG]
