# Supplementary material for: Trichlorobenzene-substituted azaaryl compounds as novel FGFR inhibitors exhibiting potent antitumor activity in bladder cancer cells in vitro and in vivo
Source: Oncotarget. 2016 Mar 25;7(18):26374–87. doi: 10.18632/oncotarget.8380 (PMC5041986; doi:10.18632/oncotarget.8380)
Supplement: Supplementary file 3 [file oncotarget-07-26374-s003.xlsx]

## Sheet: Down
ID	Gene_symbol	Entrez_gene	log2 (Ratio)	P-value (Differentially expressed)	Description	Group
PH_hs_0045630	NRG1	3084	-2.49608	1.57617e-05	neuregulin 1	1
PH_hs_0023584	DUSP6	1848	-2.44914	5.30466e-17	dual specificity phosphatase 6	1
PH_hs_0012825	SLCO4A1	28231	-2.43731	1.19122e-19	"solute carrier organic anion transporter family, member 4A1"	1
PH_hs_0047634	LRRC8C	84230	-2.38121	1.51344e-09	"leucine rich repeat containing 8 family, member C"	1
PH_hs_0040024	CCNE2	9134	-2.28402	1.94089e-14	cyclin E2	1
PH_hs_0043468	previous version conserved probe	NA	-2.25375	0.000506316	NA	7
PH_hs_0035731	AREG|AREGB	374|727738	-2.23395	1.60976e-06	amphiregulin|amphiregulin B	4
PH_hs_0048342	FAM111B	374393	-2.19747	2.1751e-06	"family with sequence similarity 111, member B"	1
PH_hs_0011686	MCM10	55388	-2.19077	3.32735e-12	minichromosome maintenance complex component 10	1
PH_hs_0010924	FAM111B	374393	-2.18695	0.0101828	"family with sequence similarity 111, member B"	1
PH_hs_0013934	AREG|AREGB	374|727738	-2.17203	5.89969e-08	amphiregulin|amphiregulin B	4
PH_hs_0044682	NRG1	3084	-2.16533	5.4965e-06	neuregulin 1	1
PH_hs_0060995	MCM10	55388	-2.1628	1.98985e-13	minichromosome maintenance complex component 10	1
PH_hs_0003939	F3	2152	-2.11245	3.21724e-12	"coagulation factor III (thromboplastin, tissue factor)"	1
PH_hs_0043563	LYAR	55646	-2.10009	5.60228e-14	Ly1 antibody reactive	1
PH_hs_0019827	LYAR	55646	-2.06787	1.36073e-17	Ly1 antibody reactive	1
PH_hs_0028490	CD3EAP	10849	-2.04142	2.22865e-12	"CD3e molecule, epsilon associated protein"	1
PH_hs_0040061	previous version conserved probe	NA	-2.03633	0.0432346	NA	7
PH_hs_0023204	CCNE1	898	-2.03456	2.90462e-16	cyclin E1	1
PH_hs_0026301	NRG1	3084	-2.03001	4.49255e-06	neuregulin 1	1
PH_hs_0044468	TMEM201	199953	-2.01921	3.5147e-08	transmembrane protein 201	1
PH_hs_0033144	CDC6	990	-2.01101	3.41172e-08	cell division cycle 6 homolog (S. cerevisiae)	1
PH_hs_0003699	URB2	9816	-2.00724	2.21572e-11	URB2 ribosome biogenesis 2 homolog (S. cerevisiae)	1
PH_hs_0000690	NETO2	81831	-2.0057	4.34539e-09	neuropilin (NRP) and tolloid (TLL)-like 2	1
PH_hs_0000782	FKBP5	2289	-1.99114	0.000325513	FK506 binding protein 5	1
PH_hs_0007225	DTL	51514	-1.98301	3.83362e-10	denticleless E3 ubiquitin protein ligase homolog (Drosophila)	1
PH_hs_0038101	POLR3G	10622	-1.98192	1.37575e-19	polymerase (RNA) III (DNA directed) polypeptide G (32kD)	1
PH_hs_0025082	previous version conserved probe	NA	-1.94724	1.04564e-07	NA	7
PH_hs_0048847	ZNF365	22891	-1.92185	0.000541436	zinc finger protein 365	1
PH_hs_0047720	CDC25A	993	-1.91748	1.05057e-11	cell division cycle 25 homolog A (S. pombe)	1
PH_hs_0025430	CDCA7	83879	-1.91246	1.13093e-15	cell division cycle associated 7	1
PH_hs_0047548	SRSF1	6426	-1.82252	5.57668e-08	serine/arginine-rich splicing factor 1	1
PH_hs_0042447	CHAC2	494143	-1.82225	8.00673e-11	"ChaC, cation transport regulator homolog 2 (E. coli)"	1
PH_hs_0043277	SLC25A15	10166	-1.7948	4.79876e-10	solute carrier family 25 (mitochondrial carrier; ornithine transporter) member 15	1
PH_hs_0000470	CCDC86	79080	-1.78406	1.22343e-08	coiled-coil domain containing 86	1
PH_hs_0061559	NA	NA	-1.77626	9.82664e-12	NA	1
PH_hs_0002883	TMEM158	25907	-1.76981	8.98021e-11	transmembrane protein 158 (gene/pseudogene)	1
PH_hs_0000223	CDC25A	993	-1.76729	1.95201e-05	cell division cycle 25 homolog A (S. pombe)	1
PH_hs_0032869	HSD3B1|HSD3BP4	3283|128102	-1.74639	1.10392e-08	"hydroxy-delta-5-steroid dehydrogenase, 3 beta- and steroid delta-isomerase 1|hydroxy-delta-5-steroid dehydrogenase, 3 beta, pseudogene 4"	4
PH_hs_0003012	FJX1	24147	-1.73092	1.33846e-08	four jointed box 1 (Drosophila)	1
PH_hs_0002205	ZNF239	8187	-1.7215	4.98611e-07	zinc finger protein 239	1
PH_hs_0027327	CTPS1	1503	-1.71594	1.19889e-07	CTP synthase 1	1
PH_hs_0027833	SPRED1	161742	-1.71483	2.54954e-05	"sprouty-related, EVH1 domain containing 1"	1
PH_hs_0003174	ETV5	2119	-1.71301	1.28949e-07	ets variant 5	1
PH_hs_0035393	ATAD3B	83858	-1.70191	2.73827e-08	"ATPase family, AAA domain containing 3B"	1
PH_hs_0042247	TIPIN	54962	-1.69241	1.13393e-10	TIMELESS interacting protein	1
PH_hs_0027768	SPIN4	139886	-1.68947	0.0369766	"spindlin family, member 4"	1
PH_hs_0023309	PNO1	56902	-1.6882	3.55132e-08	partner of NOB1 homolog (S. cerevisiae)	1
PH_hs_0022773	THBS1	7057	-1.68576	3.06814e-14	thrombospondin 1	1
PH_hs_0043402	AEN	64782	-1.67847	7.07082e-12	apoptosis enhancing nuclease	1
PH_hs_0006388	MARS2	92935	-1.67684	1.30487e-07	"methionyl-tRNA synthetase 2, mitochondrial"	1
PH_hs_0035960	previous version conserved probe	NA	-1.67301	4.98523e-15	NA	7
PH_hs_0049274	CCNE2	9134	-1.67269	2.32855e-08	cyclin E2	1
PH_hs_0024557	SLC25A19	60386	-1.66302	8.03502e-10	"solute carrier family 25 (mitochondrial thiamine pyrophosphate carrier), member 19"	1
PH_hs_0025945	MCM6	4175	-1.66023	0.00707692	minichromosome maintenance complex component 6	1
PH_hs_0049458	ZNF367	195828	-1.65611	3.57405e-08	zinc finger protein 367	1
PH_hs_0027696	MAT2A	4144	-1.65386	2.11486e-06	"methionine adenosyltransferase II, alpha"	1
PH_hs_0024916	LRRC8C	84230	-1.6536	0.00710892	"leucine rich repeat containing 8 family, member C"	1
PH_hs_0048993	NRP1	8829	-1.65091	2.41836e-09	neuropilin 1	1
PH_hs_0019810	NOP16	51491	-1.64347	1.86807e-07	NOP16 nucleolar protein	1
PH_hs_0002135	previous version conserved probe	NA	-1.64347	9.04068e-09	NA	7
PH_hs_0002882	NFIX	4784	-1.6428	1.82144e-07	nuclear factor I/X (CCAAT-binding transcription factor)	1
PH_hs_0002504	HYAL4	23553	-1.63886	4.5814e-09	hyaluronoglucosaminidase 4	1
PH_hs_0035946	TIPIN	54962	-1.63206	8.55993e-06	TIMELESS interacting protein	1
PH_hs_0028809	ATAD3A|ATAD3B	55210|83858	-1.62478	2.37601e-08	"ATPase family, AAA domain containing 3A|ATPase family, AAA domain containing 3B"	4
PH_hs_0004150	RRS1	23212	-1.61331	1.96599e-13	RRS1 ribosome biogenesis regulator homolog (S. cerevisiae)	1
PH_hs_0049542	BEND3	57673	-1.6072	3.59598e-08	BEN domain containing 3	1
PH_hs_0031028	STAMBPL1	57559	-1.60299	4.62202e-07	STAM binding protein-like 1	1
PH_hs_0023542	ZDHHC14	79683	-1.60197	2.3455e-06	"zinc finger, DHHC-type containing 14"	1
PH_hs_0034678	NOP16	51491	-1.59303	9.13196e-06	NOP16 nucleolar protein	1
PH_hs_0025906	UBIAD1	29914	-1.58836	2.90155e-07	UbiA prenyltransferase domain containing 1	1
PH_hs_0045743	NRG1	3084	-1.58642	7.25974e-06	neuregulin 1	1
PH_hs_0048397	ZIC5	85416	-1.57552	0.000578661	Zic family member 5	1
PH_hs_0006823	DOK7	285489	-1.56451	1.71782e-11	docking protein 7	1
PH_hs_0024222	HMGA2	8091	-1.55614	6.52914e-10	high mobility group AT-hook 2	1
PH_hs_0046180	WDR76	79968	-1.55146	6.55733e-05	WD repeat domain 76	1
PH_hs_0027968	SLC25A32	81034	-1.54716	0.0177844	"solute carrier family 25 (mitochondrial folate carrier) , member 32"	1
PH_hs_0002640	EFNB2	1948	-1.53913	4.41138e-11	ephrin-B2	1
PH_hs_0046135	previous version conserved probe	NA	-1.53103	6.75159e-07	NA	7
PH_hs_0009238	PLK3	1263	-1.53058	4.87238e-06	polo-like kinase 3	1
PH_hs_0012692	E2F2	1870	-1.52446	0.00443394	E2F transcription factor 2	1
PH_hs_0002275	GEMIN5	25929	-1.52351	1.53208e-05	gem (nuclear organelle) associated protein 5	1
PH_hs_0035418	BRIX1	55299	-1.51142	2.06437e-07	"BRX1, biogenesis of ribosomes, homolog (S. cerevisiae)"	1
PH_hs_0049572	CHORDC1|LOC727896	26973|727896	-1.50905	2.0335e-05	cysteine and histidine-rich domain (CHORD) containing 1|cysteine and histidine-rich domain (CHORD) containing 1 pseudogene	4
PH_hs_0027259	RRP9	9136	-1.49526	3.12444e-05	"ribosomal RNA processing 9, small subunit (SSU) processome component, homolog (yeast)"	1
PH_hs_0042751	BRI3BP	140707	-1.49054	1.78126e-10	BRI3 binding protein	1
PH_hs_0030840	POLR3K	51728	-1.48966	7.42423e-07	"polymerase (RNA) III (DNA directed) polypeptide K, 12.3 kDa"	1
PH_hs_0048974	JPH1	56704	-1.48957	2.59505e-11	junctophilin 1	1
PH_hs_0029612	FOSL1	8061	-1.48943	3.6237e-12	FOS-like antigen 1	1
PH_hs_0042494	PGLYRP2	114770	-1.48688	1.38249e-07	peptidoglycan recognition protein 2	1
PH_hs_0026059	SERTAD4	56256	-1.4859	9.79981e-06	SERTA domain containing 4	1
PH_hs_0029162	ZMYND19	116225	-1.48289	4.97508e-11	"zinc finger, MYND-type containing 19"	1
PH_hs_0005512	NTF3	4908	-1.4772	2.09286e-05	neurotrophin 3	1
PH_hs_0034059	GFOD1	54438	-1.47282	6.60542e-07	glucose-fructose oxidoreductase domain containing 1	1
PH_hs_0049013	OTUD6B	51633	-1.46964	1.32086e-06	OTU domain containing 6B	1
PH_hs_0004554	RGS2	5997	-1.46388	2.00927e-05	"regulator of G-protein signaling 2, 24kDa"	1
PH_hs_0048963	KCTD12	115207	-1.46335	8.75964e-05	potassium channel tetramerisation domain containing 12	1
PH_hs_0018936	PNPT1	87178	-1.45764	2.68465e-06	polyribonucleotide nucleotidyltransferase 1	1
PH_hs_0030302	HIP1	3092	-1.45336	0.00116854	huntingtin interacting protein 1	1
PH_hs_0000935	CYR61	3491	-1.44767	1.20907e-11	"cysteine-rich, angiogenic inducer, 61"	1
PH_hs_0042412	NIP7	51388	-1.44131	1.23386e-05	nuclear import 7 homolog (S. cerevisiae)	1
PH_hs_0061132	PHOSPHO2-KLHL23|KLHL23	100526832|151230	-1.43893	7.35436e-08	PHOSPHO2-KLHL23 readthrough|kelch-like 23 (Drosophila)	4
PH_hs_0047826	GNA12	2768	-1.4352	0.00708557	guanine nucleotide binding protein (G protein) alpha 12	1
PH_hs_0016831	previous version conserved probe	NA	-1.42863	0.000205514	NA	7
PH_hs_0018403	PIGW	284098	-1.4247	0.00463121	"phosphatidylinositol glycan anchor biosynthesis, class W"	1
PH_hs_0024839	PER2	8864	-1.4238	4.71203e-06	period circadian clock 2	1
PH_hs_0060724	IL7R	3575	-1.42186	2.80288e-08	interleukin 7 receptor	1
PH_hs_0004792	SLC19A1	6573	-1.42028	1.02827e-05	"solute carrier family 19 (folate transporter), member 1"	1
PH_hs_0013249	WDR76	79968	-1.41793	5.35926e-05	WD repeat domain 76	1
PH_hs_0023583	ATAD2	29028	-1.41429	8.21091e-08	"ATPase family, AAA domain containing 2"	1
PH_hs_0005514	AGPAT9	84803	-1.41415	7.49132e-09	1-acylglycerol-3-phosphate O-acyltransferase 9	1
PH_hs_0043744	CITED1	4435	-1.41169	0.000291562	"Cbp/p300-interacting transactivator, with Glu/Asp-rich carboxy-terminal domain, 1"	1
PH_hs_0040528	CDC45	8318	-1.41161	1.17791e-09	cell division cycle 45 homolog (S. cerevisiae)	1
PH_hs_0013529	C9orf41	138199	-1.40441	5.36489e-05	chromosome 9 open reading frame 41	1
PH_hs_0047223	SLC4A7	9497	-1.40422	0.00115967	"solute carrier family 4, sodium bicarbonate cotransporter, member 7"	1
PH_hs_0018810	previous version conserved probe	NA	-1.40191	0.039491	NA	7
PH_hs_0015959	DSCC1	79075	-1.40128	1.54615e-05	defective in sister chromatid cohesion 1 homolog (S. cerevisiae)	1
PH_hs_0022749	previous version conserved probe	NA	-1.40063	1.04857e-09	NA	7
PH_hs_0028956	SRSF2	6427	-1.39873	2.64781e-05	serine/arginine-rich splicing factor 2	1
PH_hs_0014233	SLC35G1	159371	-1.39672	3.67747e-09	"solute carrier family 35, member G1"	1
PH_hs_0049279	RRM2	6241	-1.39477	5.76193e-06	ribonucleotide reductase M2	1
PH_hs_0020095	GINS2	51659	-1.39179	0.000337274	GINS complex subunit 2 (Psf2 homolog)	1
PH_hs_0044445	PINX1	54984	-1.38272	1.80406e-06	"PIN2/TERF1 interacting, telomerase inhibitor 1"	1
PH_hs_0025305	ETV4	2118	-1.38004	7.08254e-09	ets variant 4	1
PH_hs_0018286	NOP56	10528	-1.37489	3.11623e-09	NOP56 ribonucleoprotein	1
PH_hs_0027822	XRCC2	7516	-1.37296	0.000338437	X-ray repair complementing defective repair in Chinese hamster cells 2	1
PH_hs_0022754	FAM81A	145773	-1.3715	1.83819e-07	"family with sequence similarity 81, member A"	1
PH_hs_0003454	ORC6	23594	-1.37133	5.02512e-06	"origin recognition complex, subunit 6"	1
PH_hs_0003147	PDGFC	56034	-1.36761	4.81037e-05	platelet derived growth factor C	1
PH_hs_0022096	LTV1	84946	-1.36476	4.74888e-06	LTV1 homolog (S. cerevisiae)	1
PH_hs_0049698	CCDC58	131076	-1.36286	0.00371327	coiled-coil domain containing 58	1
PH_hs_0049099	SLC25A32	81034	-1.36268	7.60766e-09	"solute carrier family 25 (mitochondrial folate carrier) , member 32"	1
PH_hs_0019211	GPATCH4	54865	-1.35805	9.21679e-07	G patch domain containing 4	1
PH_hs_0017371	IL7R	3575	-1.35631	0.000722577	interleukin 7 receptor	1
PH_hs_0060988	HYAL4	23553	-1.34601	0.000263063	hyaluronoglucosaminidase 4	1
PH_hs_0005095	EXOSC9	5393	-1.34546	3.36395e-07	exosome component 9	1
PH_hs_0023436	AGPAT5	55326	-1.34512	2.75334e-06	"1-acylglycerol-3-phosphate O-acyltransferase 5 (lysophosphatidic acid acyltransferase, epsilon)"	1
PH_hs_0043204	ODC1	4953	-1.34428	5.03969e-08	ornithine decarboxylase 1	1
PH_hs_0042314	NMRK2	27231	-1.34341	1.25961e-08	nicotinamide riboside kinase 2	1
PH_hs_0036211	SLC7A6	9057	-1.34258	2.99339e-06	"solute carrier family 7 (amino acid transporter light chain, y+L system), member 6"	1
PH_hs_0024590	TEX30	93081	-1.34177	1.71293e-06	testis expressed 30	1
PH_hs_0007467	ROR1	4919	-1.34001	0.00228991	receptor tyrosine kinase-like orphan receptor 1	1
PH_hs_0033622	TIMM8A	1678	-1.33919	4.67321e-09	translocase of inner mitochondrial membrane 8 homolog A (yeast)	1
PH_hs_0010689	MCMBP	79892	-1.33822	1.002e-05	minichromosome maintenance complex binding protein	1
PH_hs_0006631	LETM1	3954	-1.33736	5.42387e-05	leucine zipper-EF-hand containing transmembrane protein 1	1
PH_hs_0049295	MAT2A	4144	-1.33252	4.7043e-11	"methionine adenosyltransferase II, alpha"	1
PH_hs_0028805	CHORDC1|LOC727896	26973|727896	-1.33184	1.33718e-05	cysteine and histidine-rich domain (CHORD) containing 1|cysteine and histidine-rich domain (CHORD) containing 1 pseudogene	4
PH_hs_0002143	WWTR1	25937	-1.32758	0.00020224	WW domain containing transcription regulator 1	1
PH_hs_0045801	NUP98	4928	-1.32003	1.12803e-07	nucleoporin 98kDa	1
PH_hs_0003659	RRP15	51018	-1.31991	2.57371e-08	ribosomal RNA processing 15 homolog (S. cerevisiae)	1
PH_hs_0011825	TXLNG	55787	-1.31842	7.40269e-07	taxilin gamma	1
PH_hs_0036735	previous version conserved probe	NA	-1.31695	0.000156445	NA	7
PH_hs_0043564	SKP2	6502	-1.31601	5.29629e-09	"S-phase kinase-associated protein 2, E3 ubiquitin protein ligase"	1
PH_hs_0031622	PHOSPHO2-KLHL23|KLHL23	100526832|151230	-1.3144	0.016934	PHOSPHO2-KLHL23 readthrough|kelch-like 23 (Drosophila)	4
PH_hs_0027698	UNG	7374	-1.31437	5.8126e-09	uracil-DNA glycosylase	1
PH_hs_0025694	ABCF2	10061	-1.31267	0.00217983	"ATP-binding cassette, sub-family F (GCN20), member 2"	1
PH_hs_0009066	FAM216A	29902	-1.31112	5.84866e-05	"family with sequence similarity 216, member A"	1
PH_hs_0047233	AGPAT5	55326	-1.30976	4.17277e-05	"1-acylglycerol-3-phosphate O-acyltransferase 5 (lysophosphatidic acid acyltransferase, epsilon)"	1
PH_hs_0040947	UTP15	84135	-1.30316	9.35115e-07	"UTP15, U3 small nucleolar ribonucleoprotein, homolog (S. cerevisiae)"	1
PH_hs_0023705	PAK1IP1	55003	-1.30191	0.00201006	PAK1 interacting protein 1	1
PH_hs_0027192	TEAD4	7004	-1.29766	4.4486e-06	TEA domain family member 4	1
PH_hs_0048936	POLR1B	84172	-1.29676	0.00038952	"polymerase (RNA) I polypeptide B, 128kDa"	1
PH_hs_0014499	ZIC5	85416	-1.2962	0.00054857	Zic family member 5	1
PH_hs_0061318	ETV5	2119	-1.29493	0.000111489	ets variant 5	1
PH_hs_0044812	PDSS1	23590	-1.28872	7.8671e-07	"prenyl (decaprenyl) diphosphate synthase, subunit 1"	1
PH_hs_0025486	ALDH1B1	219	-1.27659	5.51665e-05	"aldehyde dehydrogenase 1 family, member B1"	1
PH_hs_0040894	PDCD11	22984	-1.27548	7.81554e-06	programmed cell death 11	1
PH_hs_0036173	previous version conserved probe	NA	-1.27427	0.00049889	NA	7
PH_hs_0048499	ATAD2	29028	-1.27238	8.31683e-06	"ATPase family, AAA domain containing 2"	1
PH_hs_0047580	HOOK1	51361	-1.27036	5.1502e-06	hook homolog 1 (Drosophila)	1
PH_hs_0062118	FAM58A	92002	-1.26885	4.92723e-05	"family with sequence similarity 58, member A"	1
PH_hs_0062207	PSG7|PSG4|PSG1|LOC284344|PSG8	5676|5672|5669|284344|440533	-1.26847	0.020554	pregnancy specific beta-1-glycoprotein 7 (gene/pseudogene)|pregnancy specific beta-1-glycoprotein 4|pregnancy specific beta-1-glycoprotein 1|uncharacterized LOC284344|pregnancy specific beta-1-glycoprotein 8	4
PH_hs_0031805	LONRF3	79836	-1.26847	1.06977e-05	LON peptidase N-terminal domain and ring finger 3	1
PH_hs_0042080	DONSON	29980	-1.26654	2.40659e-10	downstream neighbor of SON	1
PH_hs_0004264	NOC3L	64318	-1.26632	5.68645e-09	nucleolar complex associated 3 homolog (S. cerevisiae)	1
PH_hs_0046111	PPAN	56342	-1.26553	6.42463e-06	peter pan homolog (Drosophila)	1
PH_hs_0048025	POLR3H	171568	-1.26523	5.75126e-06	polymerase (RNA) III (DNA directed) polypeptide H (22.9kD)	1
PH_hs_0005345	NA	NA	-1.26484	2.25052e-05	NA	1
PH_hs_0043546	previous version conserved probe	NA	-1.26345	2.76628e-06	NA	7
PH_hs_0024766	SPAG1	6674	-1.26219	5.83124e-05	sperm associated antigen 1	1
PH_hs_0023594	DEGS1	8560	-1.26051	6.10455e-07	"delta(4)-desaturase, sphingolipid 1"	1
PH_hs_0023238	SLBP	7884	-1.2591	1.12222e-05	stem-loop binding protein	1
PH_hs_0020427	NA	NA	-1.25909	2.64403e-07	NA	1
PH_hs_0016868	SELRC1	65260	-1.25853	1.98793e-06	Sel1 repeat containing 1	1
PH_hs_0006287	CDC45	8318	-1.25811	1.92158e-07	cell division cycle 45 homolog (S. cerevisiae)	1
PH_hs_0045217	RFC3	5983	-1.25728	2.78013e-07	"replication factor C (activator 1) 3, 38kDa"	1
PH_hs_0006022	MPP6	51678	-1.25645	0.000506335	"membrane protein, palmitoylated 6 (MAGUK p55 subfamily member 6)"	1
PH_hs_0027206	UHRF1	29128	-1.25498	2.88639e-07	ubiquitin-like with PHD and ring finger domains 1	1
PH_hs_0029086	CHSY1	22856	-1.25335	8.73697e-06	chondroitin sulfate synthase 1	1
PH_hs_0049322	ZNRF3	84133	-1.25316	0.000296958	zinc and ring finger 3	1
PH_hs_0000586	PDXP	57026	-1.25089	2.64889e-05	"pyridoxal (pyridoxine, vitamin B6) phosphatase"	1
PH_hs_0026360	UCK2	7371	-1.25039	2.99607e-05	uridine-cytidine kinase 2	1
PH_hs_0031912	AMD1	262	-1.25039	5.3852e-09	adenosylmethionine decarboxylase 1	1
PH_hs_0003139	METTL1	4234	-1.24939	0.000142497	methyltransferase like 1	1
PH_hs_0037354	TMEM64	169200	-1.24931	8.71093e-05	transmembrane protein 64	1
PH_hs_0030583	TAF1A	9015	-1.24791	1.54346e-05	"TATA box binding protein (TBP)-associated factor, RNA polymerase I, A, 48kDa"	1
PH_hs_0014128	ROR1	4919	-1.24757	0.000827926	receptor tyrosine kinase-like orphan receptor 1	1
PH_hs_0025897	ODC1	4953	-1.24161	5.08609e-09	ornithine decarboxylase 1	1
PH_hs_0000103	FKBP4	2288	-1.2409	6.81624e-08	"FK506 binding protein 4, 59kDa"	1
PH_hs_0015645	previous version conserved probe	NA	-1.24085	5.76909e-06	NA	7
PH_hs_0000221	CHRNA5	1138	-1.23813	3.31777e-05	"cholinergic receptor, nicotinic, alpha 5 (neuronal)"	1
PH_hs_0046298	PGAM5	192111	-1.23812	2.96805e-08	phosphoglycerate mutase family member 5	1
PH_hs_0001123	TBC1D30	23329	-1.23261	0.000496016	"TBC1 domain family, member 30"	1
PH_hs_0026021	MSH6	2956	-1.23132	9.49095e-05	mutS homolog 6 (E. coli)	1
PH_hs_0024209	previous version conserved probe	NA	-1.23098	2.56893e-05	NA	7
PH_hs_0004447	MAK16	84549	-1.23026	0.000206054	MAK16 homolog (S. cerevisiae)	1
PH_hs_0027204	ING2	3622	-1.22441	0.000864191	"inhibitor of growth family, member 2"	1
PH_hs_0043747	TIMM8A	1678	-1.22292	6.15903e-05	translocase of inner mitochondrial membrane 8 homolog A (yeast)	1
PH_hs_0025401	C16orf55	124045	-1.22242	4.19464e-05	chromosome 16 open reading frame 55	1
PH_hs_0026140	NR2C2AP	126382	-1.22216	1.00867e-05	nuclear receptor 2C2-associated protein	1
PH_hs_0061716	TOE1	114034	-1.22101	3.15956e-08	"target of EGR1, member 1 (nuclear)"	1
PH_hs_0016113	GJB2	2706	-1.22028	0.000882883	"gap junction protein, beta 2, 26kDa"	1
PH_hs_0009122	PDE12	201626	-1.21737	0.000565119	phosphodiesterase 12	1
PH_hs_0004692	PHLDA1	22822	-1.21503	2.527e-07	"pleckstrin homology-like domain, family A, member 1"	1
PH_hs_0009710	SACS	26278	-1.21419	0.000349948	spastic ataxia of Charlevoix-Saguenay (sacsin)	1
PH_hs_0025176	TTC13	79573	-1.2126	2.72716e-05	tetratricopeptide repeat domain 13	1
PH_hs_0004313	NOLC1	9221	-1.20671	6.35999e-06	nucleolar and coiled-body phosphoprotein 1	1
PH_hs_0002981	BRIX1	55299	-1.20502	2.59886e-07	"BRX1, biogenesis of ribosomes, homolog (S. cerevisiae)"	1
PH_hs_0048036	CD3EAP	10849	-1.20495	6.60715e-09	"CD3e molecule, epsilon associated protein"	1
PH_hs_0043836	PDE9A	5152	-1.20212	2.3615e-05	phosphodiesterase 9A	1
PH_hs_0061303	LRRC8B	23507	-1.20179	0.000615053	"leucine rich repeat containing 8 family, member B"	1
PH_hs_0039903	RFWD3	55159	-1.19861	1.33014e-05	ring finger and WD repeat domain 3	1
PH_hs_0021988	TMPO	7112	-1.19834	3.12842e-05	thymopoietin	1
PH_hs_0029568	PHF5A	84844	-1.1976	4.17848e-05	PHD finger protein 5A	1
PH_hs_0028028	SLC4A7	9497	-1.19711	0.000782422	"solute carrier family 4, sodium bicarbonate cotransporter, member 7"	1
PH_hs_0029833	SOCS4	122809	-1.1962	0.000167678	suppressor of cytokine signaling 4	1
PH_hs_0004359	MFSD2A	84879	-1.19232	3.60082e-07	major facilitator superfamily domain containing 2A	1
PH_hs_0045832	SCML1	6322	-1.19161	0.000140259	sex comb on midleg-like 1 (Drosophila)	1
PH_hs_0008788	PPRC1	23082	-1.19055	1.09427e-05	"peroxisome proliferator-activated receptor gamma, coactivator-related 1"	1
PH_hs_0023879	BCCIP	56647	-1.18766	4.13293e-05	BRCA2 and CDKN1A interacting protein	1
PH_hs_0061900	NA	NA	-1.18546	1.60517e-05	NA	1
PH_hs_0047238	AK2	204	-1.18493	8.87144e-06	adenylate kinase 2	1
PH_hs_0034461	NAA15	80155	-1.18486	0.0269614	"N(alpha)-acetyltransferase 15, NatA auxiliary subunit"	1
PH_hs_0036202	C12orf29	91298	-1.18426	0.00110162	chromosome 12 open reading frame 29	1
PH_hs_0026725	NDUFAF4	29078	-1.18269	0.000276051	"NADH dehydrogenase (ubiquinone) complex I, assembly factor 4"	1
PH_hs_0018551	DDAH1	23576	-1.18162	7.02826e-06	dimethylarginine dimethylaminohydrolase 1	1
PH_hs_0025610	RIOK1	83732	-1.17856	0.00324374	RIO kinase 1	1
PH_hs_0043710	EXOSC3	51010	-1.1781	0.000153467	exosome component 3	1
PH_hs_0047234	NDUFAF4|NDUFAF4P1	29078|100306975	-1.17739	0.00278719	"NADH dehydrogenase (ubiquinone) complex I, assembly factor 4|NADH dehydrogenase (ubiquinone) complex I, assembly factor 4 pseudogene 1"	4
PH_hs_0025930	KIAA0020	9933	-1.17703	3.50764e-06	KIAA0020	1
PH_hs_0040082	PLEK2	26499	-1.17313	5.92688e-07	pleckstrin 2	1
PH_hs_0061637	HIP1	3092	-1.1731	4.39234e-07	huntingtin interacting protein 1	1
PH_hs_0024300	HOOK1	51361	-1.17212	0.000234216	hook homolog 1 (Drosophila)	1
PH_hs_0009265	PHLDA2	7262	-1.17189	7.65057e-06	"pleckstrin homology-like domain, family A, member 2"	1
PH_hs_0048854	UTP15	84135	-1.17099	2.72023e-09	"UTP15, U3 small nucleolar ribonucleoprotein, homolog (S. cerevisiae)"	1
PH_hs_0060805	DHX33	56919	-1.17072	8.64764e-06	DEAH (Asp-Glu-Ala-His) box polypeptide 33	1
PH_hs_0001600	DONSON	29980	-1.17071	1.58123e-05	downstream neighbor of SON	1
PH_hs_0026403	MCM4	4173	-1.16863	2.3973e-06	minichromosome maintenance complex component 4	1
PH_hs_0023233	UBE2G2	7327	-1.16713	4.56996e-10	ubiquitin-conjugating enzyme E2G 2	1
PH_hs_0004859	POLR1B	84172	-1.16572	0.000166357	"polymerase (RNA) I polypeptide B, 128kDa"	1
PH_hs_0002083	PUS1	80324	-1.16569	4.01202e-06	pseudouridylate synthase 1	1
PH_hs_0010381	EMC8	10328	-1.1642	1.82359e-05	ER membrane protein complex subunit 8	1
PH_hs_0001158	CDC42EP2	10435	-1.16232	0.00124443	CDC42 effector protein (Rho GTPase binding) 2	1
PH_hs_0014339	PSMC3IP	29893	-1.16224	1.30899e-05	PSMC3 interacting protein	1
PH_hs_0009260	NT5E	4907	-1.15938	0.00119777	"5'-nucleotidase, ecto (CD73)"	1
PH_hs_0031010	GALNT10	55568	-1.15822	0.000168364	UDP-N-acetyl-alpha-D-galactosamine:polypeptide N-acetylgalactosaminyltransferase 10 (GalNAc-T10)	1
PH_hs_0038505	previous version conserved probe	NA	-1.15684	0.000403103	NA	7
PH_hs_0011697	CHUK	1147	-1.15542	2.45453e-05	conserved helix-loop-helix ubiquitous kinase	1
PH_hs_0020084	CHST11	50515	-1.15531	7.7845e-05	carbohydrate (chondroitin 4) sulfotransferase 11	1
PH_hs_0004581	BCL2	596	-1.15165	0.0152661	B-cell CLL/lymphoma 2	1
PH_hs_0060737	SERPIND1	3053	-1.1496	0.000912971	"serpin peptidase inhibitor, clade D (heparin cofactor), member 1"	1
PH_hs_0032928	SLC1A3	6507	-1.14663	5.7101e-06	"solute carrier family 1 (glial high affinity glutamate transporter), member 3"	1
PH_hs_0003549	PIGM	93183	-1.14498	1.17296e-05	"phosphatidylinositol glycan anchor biosynthesis, class M"	1
PH_hs_0002611	OTUD6B	51633	-1.14377	0.00406069	OTU domain containing 6B	1
PH_hs_0006542	HHEX	3087	-1.13919	2.52832e-06	hematopoietically expressed homeobox	1
PH_hs_0027137	GFOD1	54438	-1.13825	0.000777618	glucose-fructose oxidoreductase domain containing 1	1
PH_hs_0014948	TOE1	114034	-1.13823	5.81139e-08	"target of EGR1, member 1 (nuclear)"	1
PH_hs_0003180	SMIM13	221710	-1.13753	0.00275615	small integral membrane protein 13	1
PH_hs_0044984	NA	NA	-1.13519	7.11593e-05	NA	4
PH_hs_0010271	EPHA2	1969	-1.13484	2.65382e-06	EPH receptor A2	1
PH_hs_0044472	NAA16	79612	-1.13344	0.0118656	"N(alpha)-acetyltransferase 16, NatA auxiliary subunit"	1
PH_hs_0040594	previous version conserved probe	NA	-1.13217	0.0128326	NA	7
PH_hs_0011947	MAP6D1	79929	-1.13145	1.65745e-05	MAP6 domain containing 1	1
PH_hs_0001422	NOP2	4839	-1.13108	8.52157e-07	NOP2 nucleolar protein	1
PH_hs_0044210	TRIM14	9830	-1.13093	0.000398048	tripartite motif containing 14	1
PH_hs_0028994	PCNA	5111	-1.12716	0.000127408	proliferating cell nuclear antigen	1
PH_hs_0024658	DHODH	1723	-1.12632	1.54021e-05	dihydroorotate dehydrogenase (quinone)	1
PH_hs_0060129	FLAD1	80308	-1.12616	0.000185589	FAD1 flavin adenine dinucleotide synthetase homolog (S. cerevisiae)	1
PH_hs_0033119	EPGN	255324	-1.12548	0.0472522	epithelial mitogen homolog (mouse)	1
PH_hs_0060613	NA	NA	-1.12541	5.16135e-05	NA	1
PH_hs_0000708	FBXO45	200933	-1.12362	0.00118377	F-box protein 45	1
PH_hs_0049348	UNG	7374	-1.12354	6.738e-05	uracil-DNA glycosylase	1
PH_hs_0044399	previous version conserved probe	NA	-1.12345	0.0177755	NA	7
PH_hs_0004663	HNRNPAB	3182	-1.12002	1.79097e-08	heterogeneous nuclear ribonucleoprotein A/B	1
PH_hs_0035598	GMPS	8833	-1.11692	2.68255e-05	guanine monphosphate synthetase	1
PH_hs_0015944	AMER1	139285	-1.11581	0.00032995	APC membrane recruitment protein 1	1
PH_hs_0032346	ACPL2	92370	-1.11542	0.000319028	acid phosphatase-like 2	1
PH_hs_0005044	WDR43	23160	-1.11527	5.82992e-05	WD repeat domain 43	1
PH_hs_0023517	ADAM19	8728	-1.11504	8.8095e-06	ADAM metallopeptidase domain 19	1
PH_hs_0015466	MYBL1	4603	-1.11099	0.000134122	v-myb myeloblastosis viral oncogene homolog (avian)-like 1	1
PH_hs_0025070	CLCN4	1183	-1.11052	0.0259728	"chloride channel, voltage-sensitive 4"	1
PH_hs_0022520	MCM8	84515	-1.10598	2.37335e-05	minichromosome maintenance complex component 8	1
PH_hs_0022842	NRP1	8829	-1.10361	0.0179884	neuropilin 1	1
PH_hs_0008658	previous version conserved probe	NA	-1.10228	3.8935e-05	NA	7
PH_hs_0032217	DDX21	9188	-1.10227	6.90981e-07	DEAD (Asp-Glu-Ala-Asp) box helicase 21	1
PH_hs_0005170	E2F8	79733	-1.10166	5.78928e-05	E2F transcription factor 8	1
PH_hs_0016662	MB21D1	115004	-1.10164	3.40672e-05	Mab-21 domain containing 1	1
PH_hs_0015575	ISG20L2	81875	-1.1002	0.000108539	interferon stimulated exonuclease gene 20kDa-like 2	1
PH_hs_0005168	LPHN1	22859	-1.09967	0.000183499	latrophilin 1	1
PH_hs_0024453	TSR1	55720	-1.09914	0.0158251	"TSR1, 20S rRNA accumulation, homolog (S. cerevisiae)"	1
PH_hs_0023610	YRDC	79693	-1.09764	7.971e-06	yrdC domain containing (E. coli)	1
PH_hs_0023142	RRM2	6241	-1.09672	0.000546692	ribonucleotide reductase M2	1
PH_hs_0025927	SLC25A33	84275	-1.09651	0.00683295	"solute carrier family 25 (pyrimidine nucleotide carrier), member 33"	1
PH_hs_0023593	XXYLT1	152002	-1.0956	0.000100744	xyloside xylosyltransferase 1	1
PH_hs_0023011	POLR3H	171568	-1.0947	8.06599e-07	polymerase (RNA) III (DNA directed) polypeptide H (22.9kD)	1
PH_hs_0000274	PTX3	5806	-1.09431	1.37368e-07	"pentraxin 3, long"	1
PH_hs_0045429	CARD14	79092	-1.09207	0.00145159	"caspase recruitment domain family, member 14"	1
PH_hs_0000796	OSBP2	23762	-1.09156	0.00127318	oxysterol binding protein 2	1
PH_hs_0022812	PLEK2	26499	-1.09153	1.2068e-06	pleckstrin 2	1
PH_hs_0009098	CIRH1A	84916	-1.09092	3.38842e-08	"cirrhosis, autosomal recessive 1A (cirhin)"	1
PH_hs_0047617	SPIN4	139886	-1.09074	0.000159854	"spindlin family, member 4"	1
PH_hs_0061810	MCMBP	79892	-1.08915	3.02611e-07	minichromosome maintenance complex binding protein	1
PH_hs_0024124	B4GALT6	9331	-1.08835	0.0058295	"UDP-Gal:betaGlcNAc beta 1,4- galactosyltransferase, polypeptide 6"	1
PH_hs_0061009	KCTD12	115207	-1.08814	0.00383657	potassium channel tetramerisation domain containing 12	1
PH_hs_0003420	C14orf169	79697	-1.08667	0.00104873	chromosome 14 open reading frame 169	1
PH_hs_0029948	FAM208B	54906	-1.08653	0.000805848	"family with sequence similarity 208, member B"	1
PH_hs_0000076	IL12A	3592	-1.0861	0.00141883	"interleukin 12A (natural killer cell stimulatory factor 1, cytotoxic lymphocyte maturation factor 1, p35)"	1
PH_hs_0036075	OXNAD1	92106	-1.08545	0.00241791	oxidoreductase NAD-binding domain containing 1	1
PH_hs_0020456	MYEOV	26579	-1.08371	1.41713e-07	myeloma overexpressed (in a subset of t(11;14) positive multiple myelomas)	1
PH_hs_0014167	SURF6	6838	-1.08345	0.000164159	surfeit 6	1
PH_hs_0029233	GRPEL1	80273	-1.08253	6.64287e-06	"GrpE-like 1, mitochondrial (E. coli)"	1
PH_hs_0043636	TEAD4	7004	-1.0814	3.16528e-06	TEA domain family member 4	1
PH_hs_0028615	EXOSC2	23404	-1.08073	7.78284e-06	exosome component 2	1
PH_hs_0026180	E2F5	1875	-1.07972	0.00211484	"E2F transcription factor 5, p130-binding"	1
PH_hs_0015622	GEMIN4	50628	-1.07917	1.29896e-05	gem (nuclear organelle) associated protein 4	1
PH_hs_0040561	SF3A3	10946	-1.07908	7.70931e-07	"splicing factor 3a, subunit 3, 60kDa"	1
PH_hs_0004884	SNRPD1	6632	-1.07897	1.53919e-06	small nuclear ribonucleoprotein D1 polypeptide 16kDa	1
PH_hs_0002857	USP1	7398	-1.07767	0.000551736	ubiquitin specific peptidase 1	1
PH_hs_0042670	CITED4	163732	-1.07697	4.68846e-05	"Cbp/p300-interacting transactivator, with Glu/Asp-rich carboxy-terminal domain, 4"	1
PH_hs_0025320	RRP12	23223	-1.07694	1.26265e-07	ribosomal RNA processing 12 homolog (S. cerevisiae)	1
PH_hs_0032582	C11orf24	53838	-1.07555	2.22691e-05	chromosome 11 open reading frame 24	1
PH_hs_0005549	SLC25A22	79751	-1.07511	0.00027317	"solute carrier family 25 (mitochondrial carrier: glutamate), member 22"	1
PH_hs_0047554	PNN	5411	-1.0747	0.000178226	"pinin, desmosome associated protein"	1
PH_hs_0043742	RPL23	9349	-1.0743	8.56095e-06	ribosomal protein L23	1
PH_hs_0004560	CHAF1A	10036	-1.07387	0.000489206	"chromatin assembly factor 1, subunit A (p150)"	1
PH_hs_0061493	NOL10	79954	-1.07361	2.23029e-05	nucleolar protein 10	1
PH_hs_0049613	TFAMP1	260341	-1.07212	0.00477826	"transcription factor A, mitochondrial pseudogene 1"	1
PH_hs_0061106	SOBP	55084	-1.07206	0.00246611	sine oculis binding protein homolog (Drosophila)	1
PH_hs_0015254	LYSMD2	256586	-1.07178	0.000563014	"LysM, putative peptidoglycan-binding, domain containing 2"	1
PH_hs_0023739	ACPL2	92370	-1.0689	0.00901397	acid phosphatase-like 2	1
PH_hs_0004080	SPHK1	8877	-1.06884	1.7049e-05	sphingosine kinase 1	1
PH_hs_0035434	ORAI1	84876	-1.06694	0.000212079	ORAI calcium release-activated calcium modulator 1	1
PH_hs_0022987	WDR3	10885	-1.06678	8.51915e-06	WD repeat domain 3	1
PH_hs_0034395	SDCCAG3	10807	-1.06622	0.000391878	serologically defined colon cancer antigen 3	1
PH_hs_0029881	FXN	2395	-1.0634	0.0017525	frataxin	1
PH_hs_0025216	HSPA14	51182	-1.06272	0.00014911	heat shock 70kDa protein 14	1
PH_hs_0006516	PRR3	80742	-1.06271	0.00547226	proline rich 3	1
PH_hs_0060619	FEN1	2237	-1.0625	5.75137e-06	flap structure-specific endonuclease 1	1
PH_hs_0042033	RPL26	6154	-1.06183	0.00153128	ribosomal protein L26	1
PH_hs_0032423	previous version conserved probe	NA	-1.061	1.3972e-05	NA	7
PH_hs_0045464	NOP56	10528	-1.06013	3.20212e-06	NOP56 ribonucleoprotein	1
PH_hs_0026823	TGM2	7052	-1.05984	0.0103424	"transglutaminase 2 (C polypeptide, protein-glutamine-gamma-glutamyltransferase)"	1
PH_hs_0024018	GINS1	9837	-1.0597	0.000304871	GINS complex subunit 1 (Psf1 homolog)	1
PH_hs_0036808	FAM86A|FAM86C2P|FAM86C1|FAM86DP|FAM86HP|FAM86EP|FAM86JP	196483|645332|55199|692099|729375|348926|100125556	-1.05901	0.00755871	"family with sequence similarity 86, member A|family with sequence similarity 86, member A pseudogene|family with sequence similarity 86, member C1|family with sequence similarity 86, member D, pseudogene|family with sequence similarity 86, member A pseudogene|family with sequence similarity 86, member A pseudogene|family with sequence similarity 86, member A pseudogene"	4
PH_hs_0023240	SEMA3A	10371	-1.05686	0.014276	"sema domain, immunoglobulin domain (Ig), short basic domain, secreted, (semaphorin) 3A"	1
PH_hs_0009969	PYCRL	65263	-1.05566	0.000347539	pyrroline-5-carboxylate reductase-like	1
PH_hs_0062156	SRSF10|LOC100996657	10772|100996657	-1.05564	0.000140271	serine/arginine-rich splicing factor 10|serine/arginine-rich splicing factor 10-like	4
PH_hs_0042127	MPV17L2	84769	-1.05403	0.000220886	MPV17 mitochondrial membrane protein-like 2	1
PH_hs_0032744	EXOSC4	54512	-1.05372	0.00159863	exosome component 4	1
PH_hs_0023878	ATAD5	79915	-1.05265	3.8837e-05	"ATPase family, AAA domain containing 5"	1
PH_hs_0046149	PDF	64146	-1.05257	2.39598e-05	peptide deformylase (mitochondrial)	1
PH_hs_0002157	NXT1	29107	-1.05242	4.78901e-07	NTF2-like export factor 1	1
PH_hs_0035423	MRPS17	51373	-1.05196	4.79667e-06	mitochondrial ribosomal protein S17	1
PH_hs_0044664	FST	10468	-1.05082	0.00345872	follistatin	1
PH_hs_0020217	LINC00460	728192	-1.04973	0.00366696	long intergenic non-protein coding RNA 460	1
PH_hs_0010814	NOL6	65083	-1.04972	1.97827e-06	nucleolar protein family 6 (RNA-associated)	1
PH_hs_0030990	RBM14	10432	-1.04817	1.97962e-07	RNA binding motif protein 14	1
PH_hs_0061987	UCHL5	51377	-1.04344	0.000199621	ubiquitin carboxyl-terminal hydrolase L5	1
PH_hs_0033183	CHAF1A	10036	-1.0417	7.13057e-05	"chromatin assembly factor 1, subunit A (p150)"	1
PH_hs_0061598	MYO19	80179	-1.04156	0.00112113	myosin XIX	1
PH_hs_0031963	RANBP6	26953	-1.04132	0.000888038	RAN binding protein 6	1
PH_hs_0039988	TRA2B	6434	-1.04091	0.000213121	transformer 2 beta homolog (Drosophila)	1
PH_hs_0027552	DHRS13	147015	-1.04029	0.000639057	dehydrogenase/reductase (SDR family) member 13	1
PH_hs_0005934	TMEM70	54968	-1.04019	0.00189518	transmembrane protein 70	1
PH_hs_0003399	ZNF367	195828	-1.03997	0.00254762	zinc finger protein 367	1
PH_hs_0025658	TFPI2	7980	-1.0381	0.000846261	tissue factor pathway inhibitor 2	1
PH_hs_0001787	TIMM17A	10440	-1.03748	0.000984663	translocase of inner mitochondrial membrane 17 homolog A (yeast)	1
PH_hs_0031752	TRPM2	7226	-1.03717	0.000397575	"transient receptor potential cation channel, subfamily M, member 2"	1
PH_hs_0032059	LOC101060198|MALL	101060198|7851	-1.03699	8.87122e-06	"MARVEL domain-containing protein 1-like|mal, T-cell differentiation protein-like"	4
PH_hs_0047965	PHLDA1	22822	-1.0367	5.96547e-05	"pleckstrin homology-like domain, family A, member 1"	1
PH_hs_0011765	LCMT2	9836	-1.03633	1.49806e-06	leucine carboxyl methyltransferase 2	1
PH_hs_0027127	BAG2	9532	-1.03385	1.3331e-06	BCL2-associated athanogene 2	1
PH_hs_0010481	WDR36	134430	-1.03232	7.90871e-07	WD repeat domain 36	1
PH_hs_0045290	RPL9	6133	-1.03117	0.000688174	ribosomal protein L9	1
PH_hs_0006125	PMS1	5378	-1.03089	5.6502e-05	PMS1 postmeiotic segregation increased 1 (S. cerevisiae)	1
PH_hs_0014417	FTSJ2	29960	-1.0296	1.35511e-06	FtsJ RNA methyltransferase homolog 2 (E. coli)	1
PH_hs_0002363	NOL11	25926	-1.02882	3.05809e-06	nucleolar protein 11	1
PH_hs_0025078	DUSP4	1846	-1.02826	2.35958e-06	dual specificity phosphatase 4	1
PH_hs_0001997	MYBBP1A	10514	-1.02632	7.27522e-07	MYB binding protein (P160) 1a	1
PH_hs_0027225	MLKL	197259	-1.02546	0.000458859	mixed lineage kinase domain-like	1
PH_hs_0003514	KIAA1804	84451	-1.02456	9.8866e-05	mixed lineage kinase 4	1
PH_hs_0031001	ACTR3B	57180	-1.02262	5.47667e-06	ARP3 actin-related protein 3 homolog B (yeast)	1
PH_hs_0027246	GSDMC	56169	-1.02201	0.00137742	gasdermin C	1
PH_hs_0031784	SAMD1	90378	-1.02086	0.00464352	sterile alpha motif domain containing 1	1
PH_hs_0043891	CTU2	348180	-1.02065	7.34857e-06	cytosolic thiouridylase subunit 2 homolog (S. pombe)	1
PH_hs_0010109	DDX21	9188	-1.02049	2.78982e-05	DEAD (Asp-Glu-Ala-Asp) box helicase 21	1
PH_hs_0045184	MYBBP1A	10514	-1.01917	3.17579e-05	MYB binding protein (P160) 1a	1
PH_hs_0001128	ABCE1	6059	-1.01912	5.10922e-07	"ATP-binding cassette, sub-family E (OABP), member 1"	1
PH_hs_0018186	PRPF4	9128	-1.01888	9.13262e-07	PRP4 pre-mRNA processing factor 4 homolog (yeast)	1
PH_hs_0020943	PRKAR2A	5576	-1.01832	0.0019672	"protein kinase, cAMP-dependent, regulatory, type II, alpha"	1
PH_hs_0044113	DDX31	64794	-1.01584	4.02631e-07	DEAD (Asp-Glu-Ala-Asp) box polypeptide 31	1
PH_hs_0042103	LSM6	11157	-1.01569	0.000114267	"LSM6 homolog, U6 small nuclear RNA associated (S. cerevisiae)"	1
PH_hs_0049600	HSPA6|HSPA7	3310|3311	-1.01504	0.00144556	heat shock 70kDa protein 6 (HSP70B')|heat shock 70kDa protein 7 (HSP70B)	4
PH_hs_0032331	FASTKD3	79072	-1.01396	0.000126892	FAST kinase domains 3	1
PH_hs_0028630	POLR2D	5433	-1.01278	6.64937e-05	polymerase (RNA) II (DNA directed) polypeptide D	1
PH_hs_0045612	PVR	5817	-1.01223	5.7e-06	poliovirus receptor	1
PH_hs_0037351	LRRC8B	23507	-1.01198	0.000249129	"leucine rich repeat containing 8 family, member B"	1
PH_hs_0023928	LRRC58	116064	-1.01005	0.000381408	leucine rich repeat containing 58	1
PH_hs_0006704	ZNHIT2	741	-1.00961	3.92188e-06	"zinc finger, HIT-type containing 2"	1
PH_hs_0003369	EXO1	9156	-1.00812	0.00288487	exonuclease 1	1
PH_hs_0023565	UTP20	27340	-1.00672	2.91823e-05	"UTP20, small subunit (SSU) processome component, homolog (yeast)"	1
PH_hs_0003766	RTKN2	219790	-1.00669	6.68575e-06	rhotekin 2	1
PH_hs_0002639	TMEM51	55092	-1.0054	0.0139671	transmembrane protein 51	1
PH_hs_0028146	SLC39A14	23516	-1.00522	0.000727669	"solute carrier family 39 (zinc transporter), member 14"	1
PH_hs_0048396	previous version conserved probe	NA	-1.00467	6.61236e-06	NA	7
PH_hs_0061928	GALNT10	55568	-1.00225	7.75784e-05	UDP-N-acetyl-alpha-D-galactosamine:polypeptide N-acetylgalactosaminyltransferase 10 (GalNAc-T10)	1
PH_hs_0011494	DNA2	1763	-1.0021	6.78741e-06	DNA replication helicase 2 homolog (yeast)	1
PH_hs_0013253	DHX33	56919	-1.00189	0.00580936	DEAH (Asp-Glu-Ala-His) box polypeptide 33	1
PH_hs_0009984	C11orf82	220042	-1.00147	0.00217274	chromosome 11 open reading frame 82	1
PH_hs_0016640	EXOSC4	54512	-1.00074	9.85907e-06	exosome component 4	1
PH_hs_0030900	HPCAL1	3241	-1.00069	2.44359e-05	hippocalcin-like 1	1
PH_hs_0019085	previous version conserved probe	NA	-1.00035	8.06443e-06	NA	7
PH_hs_0022017	SLC30A6	55676	-1.00026	0.0103379	"solute carrier family 30 (zinc transporter), member 6"	1
PH_hs_0007472	TRMT6	51605	-1.00002	5.31148e-07	tRNA methyltransferase 6 homolog (S. cerevisiae)	1
PH_hs_0018945	CAT	847	NA	NA	catalase	1
PH_hs_0061380	B4GALT2	8704	NA	NA	"UDP-Gal:betaGlcNAc beta 1,4- galactosyltransferase, polypeptide 2"	1
log2 ratios="NA" and the differences of intensity between the two samples >=1000.0.

## Sheet: Pathway
pathway name	set size	candidates contained	p-value	q-value
Cell Cycle	103	14 (13.7%)	3.5e-09	1.01e-07
RB in Cancer	87	12 (14.0%)	3.95e-08	5.73e-07
G1 to S cell cycle control	68	10 (14.7%)	3.34e-07	3.23e-06
DNA Replication	42	8 (19.0%)	6.69e-07	4.85e-06
Mismatch repair	9	3 (33.3%)	0.000446	0.00259
mRNA Processing	126	8 (6.3%)	0.00197	0.0095
Gastric cancer network 2	32	4 (12.5%)	0.00247	0.0102
miR-targeted genes in lymphocytes - TarBase	482	17 (3.5%)	0.0062	0.0225

## Sheet: Cell Cycle
Pathway name: Cell Cycle
Set members:
entity set members contained in the background
10013	HDAC6 : histone deacetylase 6
23594	ORC6 : origin recognition complex, subunit 6
23595	ORC3 : origin recognition complex, subunit 3
10459	MAD2L2 : MAD2 mitotic arrest deficient-like 2 (yeast)
25	ABL1 : ABL proto-oncogene 1, non-receptor tyrosine kinase
699	BUB1 : BUB1 mitotic checkpoint serine/threonine kinase
545	ATR : ATR serine/threonine kinase
10744	PTTG2 : pituitary tumor-transforming 2
8900	CCNA1 : cyclin A1
995	CDC25C : cell division cycle 25C
994	CDC25B : cell division cycle 25B
991	CDC20 : cell division cycle 20
990	CDC6 : cell division cycle 6
993	CDC25A : cell division cycle 25A
999	CDH1 : cadherin 1, type 1, E-cadherin (epithelial)
4176	MCM7 : minichromosome maintenance complex component 7
51564	HDAC7 : histone deacetylase 7
1026	CDKN1A : cyclin-dependent kinase inhibitor 1A (p21, Cip1)
7040	TGFB1 : transforming growth factor, beta 1
7534	YWHAZ : tyrosine 3-monooxygenase/tryptophan 5-monooxygenase activation protein, zeta
9700	ESPL1 : extra spindle pole bodies homolog 1 (S. cerevisiae)
5591	PRKDC : protein kinase, DNA-activated, catalytic polypeptide
85417	CCNB3 : cyclin B3
7529	YWHAB : tyrosine 3-monooxygenase/tryptophan 5-monooxygenase activation protein, beta
375	ARF1 : ADP-ribosylation factor 1
983	CDK1 : cyclin-dependent kinase 1
701	BUB1B : BUB1 mitotic checkpoint serine/threonine kinase B
11200	CHEK2 : checkpoint kinase 2
11138	TBC1D8 : TBC1 domain family, member 8 (with GRAM domain)
10971	YWHAQ : tyrosine 3-monooxygenase/tryptophan 5-monooxygenase activation protein, theta
1019	CDK4 : cyclin-dependent kinase 4
26255	PTTG3P : pituitary tumor-transforming 3, pseudogene
1017	CDK2 : cyclin-dependent kinase 2
7531	YWHAE : tyrosine 3-monooxygenase/tryptophan 5-monooxygenase activation protein, epsilon
7533	YWHAH : tyrosine 3-monooxygenase/tryptophan 5-monooxygenase activation protein, eta
7532	YWHAG : tyrosine 3-monooxygenase/tryptophan 5-monooxygenase activation protein, gamma
5001	ORC5 : origin recognition complex, subunit 5
5000	ORC4 : origin recognition complex, subunit 4
84515	MCM8 : minichromosome maintenance complex component 8
9088	PKMYT1 : protein kinase, membrane associated tyrosine/threonine 1
2932	GSK3B : glycogen synthase kinase 3 beta
4193	MDM2 : MDM2 proto-oncogene, E3 ubiquitin protein ligase
7027	TFDP1 : transcription factor Dp-1
902	CCNH : cyclin H
1647	GADD45A : growth arrest and DNA-damage-inducible, alpha
6502	SKP2 : S-phase kinase-associated protein 2, E3 ubiquitin protein ligase
8556	CDC14A : cell division cycle 14A
55388	MCM10 : minichromosome maintenance complex component 10
1876	E2F6 : E2F transcription factor 6
1874	E2F4 : E2F transcription factor 4, p107/p130-binding
1875	E2F5 : E2F transcription factor 5, p130-binding
1870	E2F2 : E2F transcription factor 2
1871	E2F3 : E2F transcription factor 3
7157	TP53 : tumor protein p53
140739	UBE2F : ubiquitin-conjugating enzyme E2F (putative)
9133	CCNB2 : cyclin B2
9134	CCNE2 : cyclin E2
8379	MAD1L1 : MAD1 mitotic arrest deficient-like 1 (yeast)
55869	HDAC8 : histone deacetylase 8
1869	E2F1 : E2F transcription factor 1
9232	PTTG1 : pituitary tumor-transforming 1
10014	HDAC5 : histone deacetylase 5
4174	MCM5 : minichromosome maintenance complex component 5
4175	MCM6 : minichromosome maintenance complex component 6
1027	CDKN1B : cyclin-dependent kinase inhibitor 1B (p27, Kip1)
5347	PLK1 : polo-like kinase 1
1021	CDK6 : cyclin-dependent kinase 6
4171	MCM2 : minichromosome maintenance complex component 2
4172	MCM3 : minichromosome maintenance complex component 3
4173	MCM4 : minichromosome maintenance complex component 4
1029	CDKN2A : cyclin-dependent kinase inhibitor 2A
10926	DBF4 : DBF4 zinc finger
5111	PCNA : proliferating cell nuclear antigen
4085	MAD2L1 : MAD2 mitotic arrest deficient-like 1 (yeast)
4088	SMAD3 : SMAD family member 3
4089	SMAD4 : SMAD family member 4
254394	MCM9 : minichromosome maintenance complex component 9
9184	BUB3 : BUB3 mitotic checkpoint protein
3066	HDAC2 : histone deacetylase 2
3065	HDAC1 : histone deacetylase 1
9759	HDAC4 : histone deacetylase 4
1111	CHEK1 : checkpoint kinase 1
5925	RB1 : retinoblastoma 1
2033	EP300 : E1A binding protein p300
324	APC : adenomatous polyposis coli
8841	HDAC3 : histone deacetylase 3
890	CCNA2 : cyclin A2
891	CCNB1 : cyclin B1
894	CCND2 : cyclin D2
896	CCND3 : cyclin D3
898	CCNE1 : cyclin E1
4254	KITLG : KIT ligand
8317	CDC7 : cell division cycle 7
219972	MPEG1 : macrophage expressed 1
8555	CDC14B : cell division cycle 14B
8243	SMC1A : structural maintenance of chromosomes 1A
8318	CDC45 : cell division cycle 45
472	ATM : ATM serine/threonine kinase
5933	RBL1 : retinoblastoma-like 1
4998	ORC1 : origin recognition complex, subunit 1
7465	WEE1 : WEE1 G2 checkpoint kinase
4999	ORC2 : origin recognition complex, subunit 2
entity set members not contained in the background
4221	MEN1 : multiple endocrine neoplasia I
Total: 103 members
Overlap with candidates list:								C2/C1	C2/C1
user-provided identifier	entrez-gene ID	entrez-gene name						log2 (Ratio)	P-value (Differentially expressed)
CCNE2	9134	CCNE2 : cyclin E2						-2.28402	1.94089e-14
MCM10	55388	MCM10 : minichromosome maintenance complex component 10						-2.19077	3.32735e-12
CCNE1	898	CCNE1 : cyclin E1						-2.03456	2.90462e-16
CDC6	990	CDC6 : cell division cycle 6						-2.01101	3.41172e-08
CDC25A	993	CDC25A : cell division cycle 25A						-1.91748	1.05057e-11
MCM6	4175	MCM6 : minichromosome maintenance complex component 6						-1.66023	0.00707692
E2F2	1870	E2F2 : E2F transcription factor 2						-1.52446	0.00443394
CDC45	8318	CDC45 : cell division cycle 45						-1.41161	1.17791e-09
ORC6	23594	ORC6 : origin recognition complex, subunit 6						-1.37133	5.02512e-06
SKP2	6502	SKP2 : S-phase kinase-associated protein 2, E3 ubiquitin protein ligase						-1.31601	5.29629e-09
MCM4	4173	MCM4 : minichromosome maintenance complex component 4						-1.16863	2.3973e-06
PCNA	5111	PCNA : proliferating cell nuclear antigen						-1.12716	0.000127408
MCM8	84515	MCM8 : minichromosome maintenance complex component 8						-1.10598	2.37335e-05
E2F5	1875	E2F5 : E2F transcription factor 5, p130-binding						-1.07972	0.00211484

## Sheet: RB in Cancer
Pathway name: RB in Cancer
Set members:
entity set members contained in the background
3925	STMN1 : stathmin 1
4609	MYC : v-myc avian myelocytomatosis viral oncogene homolog
1786	DNMT1 : DNA (cytosine-5-)-methyltransferase 1
2956	MSH6 : mutS homolog 6
25	ABL1 : ABL proto-oncogene 1, non-receptor tyrosine kinase
79027	ZNF655 : zinc finger protein 655
5983	RFC3 : replication factor C (activator 1) 3, 38kDa
5984	RFC4 : replication factor C (activator 1) 4, 37kDa
5985	RFC5 : replication factor C (activator 1) 5, 36.5kDa
6240	RRM1 : ribonucleotide reductase M1
4863	NPAT : nuclear protein, ataxia-telangiectasia locus
25942	SIN3A : SIN3 transcription regulator family member A
994	CDC25B : cell division cycle 25B
993	CDC25A : cell division cycle 25A
1027	CDKN1B : cyclin-dependent kinase inhibitor 1B (p27, Kip1)
1021	CDK6 : cyclin-dependent kinase 6
5591	PRKDC : protein kinase, DNA-activated, catalytic polypeptide
10592	SMC2 : structural maintenance of chromosomes 2
6117	RPA1 : replication protein A1, 70kDa
595	CCND1 : cyclin D1
8030	CCDC6 : coiled-coil domain containing 6
6596	HLTF : helicase-like transcription factor
983	CDK1 : cyclin-dependent kinase 1
3275	PRMT2 : protein arginine methyltransferase 2
5603	MAPK13 : mitogen-activated protein kinase 13
3148	HMGB2 : high mobility group box 2
1719	DHFR : dihydrofolate reductase
1019	CDK4 : cyclin-dependent kinase 4
54443	ANLN : anillin, actin binding protein
81620	CDT1 : chromatin licensing and DNA replication factor 1
1017	CDK2 : cyclin-dependent kinase 2
580	BARD1 : BRCA1 associated RING domain 1
4193	MDM2 : MDM2 proto-oncogene, E3 ubiquitin protein ligase
24137	KIF4A : kinesin family member 4A
11124	FAF1 : Fas (TNFRSF6) associated factor 1
7029	TFDP2 : transcription factor Dp-2 (E2F dimerization partner 2)
7272	TTK : TTK protein kinase
6502	SKP2 : S-phase kinase-associated protein 2, E3 ubiquitin protein ligase
3015	H2AFZ : H2A histone family, member Z
5877	RABIF : RAB interacting factor
7027	TFDP1 : transcription factor Dp-1
8819	SAP30 : Sin3A-associated protein, 30kDa
9126	SMC3 : structural maintenance of chromosomes 3
6839	SUV39H1 : suppressor of variegation 3-9 homolog 1 (Drosophila)
1870	E2F2 : E2F transcription factor 2
1871	E2F3 : E2F transcription factor 3
6595	SMARCA2 : SWI/SNF related, matrix associated, actin dependent regulator of chromatin, subfamily a, member 2
5947	RBP1 : retinol binding protein 1, cellular
1633	DCK : deoxycytidine kinase
7157	TP53 : tumor protein p53
7153	TOP2A : topoisomerase (DNA) II alpha 170kDa
9133	CCNB2 : cyclin B2
9134	CCNE2 : cyclin E2
7298	TYMS : thymidylate synthetase
5557	PRIM1 : primase, DNA, polypeptide 1 (49kDa)
5894	RAF1 : Raf-1 proto-oncogene, serine/threonine kinase
6241	RRM2 : ribonucleotide reductase M2
1869	E2F1 : E2F transcription factor 1
2189	FANCG : Fanconi anemia, complementation group G
4175	MCM6 : minichromosome maintenance complex component 6
4176	MCM7 : minichromosome maintenance complex component 7
1026	CDKN1A : cyclin-dependent kinase inhibitor 1A (p21, Cip1)
6118	RPA2 : replication protein A2, 32kDa
6119	RPA3 : replication protein A3, 14kDa
4172	MCM3 : minichromosome maintenance complex component 3
4173	MCM4 : minichromosome maintenance complex component 4
5427	POLE2 : polymerase (DNA directed), epsilon 2, accessory subunit
5426	POLE : polymerase (DNA directed), epsilon, catalytic subunit
5422	POLA1 : polymerase (DNA directed), alpha 1, catalytic subunit
10714	POLD3 : polymerase (DNA-directed), delta 3, accessory subunit
5111	PCNA : proliferating cell nuclear antigen
3146	HMGB1 : high mobility group box 1
3065	HDAC1 : histone deacetylase 1
1111	CHEK1 : checkpoint kinase 1
5925	RB1 : retinoblastoma 1
5928	RBBP4 : retinoblastoma binding protein 4
890	CCNA2 : cyclin A2
891	CCNB1 : cyclin B1
896	CCND3 : cyclin D3
898	CCNE1 : cyclin E1
8317	CDC7 : cell division cycle 7
8243	SMC1A : structural maintenance of chromosomes 1A
8318	CDC45 : cell division cycle 45
4998	ORC1 : origin recognition complex, subunit 1
5931	RBBP7 : retinoblastoma binding protein 7
7465	WEE1 : WEE1 G2 checkpoint kinase
entity set members not contained in the background
10733	PLK4 : polo-like kinase 4
Total: 87 members
Overlap with candidates list:
user-provided identifier	entrez-gene ID	entrez-gene name
MSH6	2956	MSH6 : mutS homolog 6
RFC3	5983	RFC3 : replication factor C (activator 1) 3, 38kDa
CDC25A	993	CDC25A : cell division cycle 25A
SKP2	6502	SKP2 : S-phase kinase-associated protein 2, E3 ubiquitin protein ligase
E2F2	1870	E2F2 : E2F transcription factor 2
CCNE2	9134	CCNE2 : cyclin E2
RRM2	6241	RRM2 : ribonucleotide reductase M2
MCM6	4175	MCM6 : minichromosome maintenance complex component 6
MCM4	4173	MCM4 : minichromosome maintenance complex component 4
PCNA	5111	PCNA : proliferating cell nuclear antigen
CCNE1	898	CCNE1 : cyclin E1
CDC45	8318	CDC45 : cell division cycle 45

## Sheet: G1 to S cell cycle control
Pathway name: G1 to S cell cycle control
Set members:
entity set members contained in the background
6117	RPA1 : replication protein A1, 70kDa
595	CCND1 : cyclin D1
23649	POLA2 : polymerase (DNA directed), alpha 2, accessory subunit
983	CDK1 : cyclin-dependent kinase 1
1028	CDKN1C : cyclin-dependent kinase inhibitor 1C (p57, Kip2)
1876	E2F6 : E2F transcription factor 6
1874	E2F4 : E2F transcription factor 4, p107/p130-binding
1875	E2F5 : E2F transcription factor 5, p130-binding
23594	ORC6 : origin recognition complex, subunit 6
23595	ORC3 : origin recognition complex, subunit 3
1870	E2F2 : E2F transcription factor 2
1871	E2F3 : E2F transcription factor 3
5111	PCNA : proliferating cell nuclear antigen
148327	CREB3L4 : cAMP responsive element binding protein 3-like 4
84699	CREB3L3 : cAMP responsive element binding protein 3-like 3
993	CDC25A : cell division cycle 25A
7157	TP53 : tumor protein p53
4173	MCM4 : minichromosome maintenance complex component 4
10488	CREB3 : cAMP responsive element binding protein 3
5925	RB1 : retinoblastoma 1
1019	CDK4 : cyclin-dependent kinase 4
1032	CDKN2D : cyclin-dependent kinase inhibitor 2D (p19, inhibits CDK4)
1388	ATF6B : activating transcription factor 6 beta
1030	CDKN2B : cyclin-dependent kinase inhibitor 2B (p15, inhibits CDK4)
1017	CDK2 : cyclin-dependent kinase 2
8900	CCNA1 : cyclin A1
90993	CREB3L1 : cAMP responsive element binding protein 3-like 1
4174	MCM5 : minichromosome maintenance complex component 5
5001	ORC5 : origin recognition complex, subunit 5
5000	ORC4 : origin recognition complex, subunit 4
894	CCND2 : cyclin D2
896	CCND3 : cyclin D3
9134	CCNE2 : cyclin E2
898	CCNE1 : cyclin E1
1031	CDKN2C : cyclin-dependent kinase inhibitor 2C (p18, inhibits CDK4)
4176	MCM7 : minichromosome maintenance complex component 7
4193	MDM2 : MDM2 proto-oncogene, E3 ubiquitin protein ligase
5557	PRIM1 : primase, DNA, polypeptide 1 (49kDa)
901	CCNG2 : cyclin G2
7027	TFDP1 : transcription factor Dp-1
4609	MYC : v-myc avian myelocytomatosis viral oncogene homolog
1869	E2F1 : E2F transcription factor 1
6118	RPA2 : replication protein A2, 32kDa
7029	TFDP2 : transcription factor Dp-2 (E2F dimerization partner 2)
4331	MNAT1 : MNAT CDK-activating kinase assembly factor 1
8318	CDC45 : cell division cycle 45
5558	PRIM2 : primase, DNA, polypeptide 2 (58kDa)
4171	MCM2 : minichromosome maintenance complex component 2
902	CCNH : cyclin H
4175	MCM6 : minichromosome maintenance complex component 6
1027	CDKN1B : cyclin-dependent kinase inhibitor 1B (p27, Kip1)
1026	CDKN1A : cyclin-dependent kinase inhibitor 1A (p21, Cip1)
1021	CDK6 : cyclin-dependent kinase 6
6119	RPA3 : replication protein A3, 14kDa
4172	MCM3 : minichromosome maintenance complex component 3
1022	CDK7 : cyclin-dependent kinase 7
1647	GADD45A : growth arrest and DNA-damage-inducible, alpha
5427	POLE2 : polymerase (DNA directed), epsilon 2, accessory subunit
5426	POLE : polymerase (DNA directed), epsilon, catalytic subunit
1029	CDKN2A : cyclin-dependent kinase inhibitor 2A
4661	MYT1 : myelin transcription factor 1
472	ATM : ATM serine/threonine kinase
5933	RBL1 : retinoblastoma-like 1
4998	ORC1 : origin recognition complex, subunit 1
891	CCNB1 : cyclin B1
1385	CREB1 : cAMP responsive element binding protein 1
7465	WEE1 : WEE1 G2 checkpoint kinase
4999	ORC2 : origin recognition complex, subunit 2
Total: 68 members
Overlap with candidates list:							C2/C1	C2/C1
user-provided identifier	entrez-gene ID	entrez-gene name					log2 (Ratio)	P-value (Differentially expressed)
E2F5	1875	E2F5 : E2F transcription factor 5, p130-binding
ORC6	23594	ORC6 : origin recognition complex, subunit 6
E2F2	1870	E2F2 : E2F transcription factor 2
PCNA	5111	PCNA : proliferating cell nuclear antigen
CDC25A	993	CDC25A : cell division cycle 25A
MCM4	4173	MCM4 : minichromosome maintenance complex component 4
CCNE2	9134	CCNE2 : cyclin E2
CCNE1	898	CCNE1 : cyclin E1
CDC45	8318	CDC45 : cell division cycle 45
MCM6	4175	MCM6 : minichromosome maintenance complex component 6

## Sheet: DNA Replication
	Pathway name: DNA Replication
	Set members:
	entity set members contained in the background
	6117	RPA1 : replication protein A1, 70kDa
	5111	PCNA : proliferating cell nuclear antigen
	23649	POLA2 : polymerase (DNA directed), alpha 2, accessory subunit
	23594	ORC6 : origin recognition complex, subunit 6
	23595	ORC3 : origin recognition complex, subunit 3
	57804	POLD4 : polymerase (DNA-directed), delta 4, accessory subunit
	5982	RFC2 : replication factor C (activator 1) 2, 40kDa
	5983	RFC3 : replication factor C (activator 1) 3, 38kDa
	7316	UBC : ubiquitin C
	5981	RFC1 : replication factor C (activator 1) 1, 145kDa
	5984	RFC4 : replication factor C (activator 1) 4, 37kDa
	5985	RFC5 : replication factor C (activator 1) 5, 36.5kDa
	81620	CDT1 : chromatin licensing and DNA replication factor 1
	1017	CDK2 : cyclin-dependent kinase 2
	29935	RPA4 : replication protein A4, 30kDa
	55388	MCM10 : minichromosome maintenance complex component 10
	5001	ORC5 : origin recognition complex, subunit 5
	5000	ORC4 : origin recognition complex, subunit 4
	990	CDC6 : cell division cycle 6
	5557	PRIM1 : primase, DNA, polypeptide 1 (49kDa)
	8317	CDC7 : cell division cycle 7
	8318	CDC45 : cell division cycle 45
	5558	PRIM2 : primase, DNA, polypeptide 2 (58kDa)
	4171	MCM2 : minichromosome maintenance complex component 2
	4174	MCM5 : minichromosome maintenance complex component 5
	4175	MCM6 : minichromosome maintenance complex component 6
	4176	MCM7 : minichromosome maintenance complex component 7
	4173	MCM4 : minichromosome maintenance complex component 4
	6118	RPA2 : replication protein A2, 32kDa
	6119	RPA3 : replication protein A3, 14kDa
	4172	MCM3 : minichromosome maintenance complex component 3
	51053	GMNN : geminin, DNA replication inhibitor
	5425	POLD2 : polymerase (DNA directed), delta 2, accessory subunit
	5424	POLD1 : polymerase (DNA directed), delta 1, catalytic subunit
	5427	POLE2 : polymerase (DNA directed), epsilon 2, accessory subunit
	5426	POLE : polymerase (DNA directed), epsilon, catalytic subunit
	7311	UBA52 : ubiquitin A-52 residue ribosomal protein fusion product 1
	5422	POLA1 : polymerase (DNA directed), alpha 1, catalytic subunit
	10714	POLD3 : polymerase (DNA-directed), delta 3, accessory subunit
	10926	DBF4 : DBF4 zinc finger
	4998	ORC1 : origin recognition complex, subunit 1
	4999	ORC2 : origin recognition complex, subunit 2
	Total: 42 members
	Overlap with candidates list:
	user-provided identifier	entrez-gene ID	entrez-gene name
	PCNA	5111	PCNA : proliferating cell nuclear antigen
	ORC6	23594	ORC6 : origin recognition complex, subunit 6
	RFC3	5983	RFC3 : replication factor C (activator 1) 3, 38kDa
	MCM10	55388	MCM10 : minichromosome maintenance complex component 10
	CDC6	990	CDC6 : cell division cycle 6
	CDC45	8318	CDC45 : cell division cycle 45
	MCM6	4175	MCM6 : minichromosome maintenance complex component 6
	MCM4	4173	MCM4 : minichromosome maintenance complex component 4

## Sheet: Mismatch repair
Pathway name: Mismatch repair
Set members:
entity set members contained in the background
6117	RPA1 : replication protein A1, 70kDa
5111	PCNA : proliferating cell nuclear antigen
5424	POLD1 : polymerase (DNA directed), delta 1, catalytic subunit
5981	RFC1 : replication factor C (activator 1) 1, 145kDa
4292	MLH1 : mutL homolog 1
9156	EXO1 : exonuclease 1
4436	MSH2 : mutS homolog 2
3978	LIG1 : ligase I, DNA, ATP-dependent
2956	MSH6 : mutS homolog 6
Total: 9 members
Overlap with candidates list:
user-provided identifier	entrez-gene ID	entrez-gene name
PCNA	5111	PCNA : proliferating cell nuclear antigen
EXO1	9156	EXO1 : exonuclease 1
MSH6	2956	MSH6 : mutS homolog 6

## Sheet: mRNA Processing
Pathway name: mRNA Processing
Set members:
entity set members contained in the background
10291	SF3A1 : splicing factor 3a, subunit 1, 120kDa
84991	RBM17 : RNA binding motif protein 17
11051	NUDT21 : nudix (nucleoside diphosphate linked moiety X)-type motif 21
53981	CPSF2 : cleavage and polyadenylation specific factor 2, 100kDa
6729	SRP54 : signal recognition particle 54kDa
1196	CLK2 : CDC-like kinase 2
10898	CPSF4 : cleavage and polyadenylation specific factor 4, 30kDa
2521	FUS : FUS RNA binding protein
7307	U2AF1 : U2 small nuclear RNA auxiliary factor 1
83443	SF3B5 : splicing factor 3b, subunit 5, 10kDa
4904	YBX1 : Y box binding protein 1
4670	HNRNPM : heterogeneous nuclear ribonucleoprotein M
23450	SF3B3 : splicing factor 3b, subunit 3, 130kDa
5681	PSKH1 : protein serine kinase H1
10594	PRPF8 : pre-mRNA processing factor 8
1665	DHX15 : DEAH (Asp-Glu-Ala-His) box helicase 15
23283	CSTF2T : cleavage stimulation factor, 3, pre-RNA, subunit 2, 64kDa, tau variant
1660	DHX9 : DEAH (Asp-Glu-Ala-His) box helicase 9
51692	CPSF3 : cleavage and polyadenylation specific factor 3, 73kDa
8683	SRSF9 : serine/arginine-rich splicing factor 9
51690	LSM7 : LSM7 homolog, U6 small nuclear RNA associated (S. cerevisiae)
3275	PRMT2 : protein arginine methyltransferase 2
10236	HNRNPR : heterogeneous nuclear ribonucleoprotein R
22916	NCBP2 : nuclear cap binding protein subunit 2, 20kDa
5496	PPM1G : protein phosphatase, Mg2+/Mn2+ dependent, 1G
58155	PTBP2 : polypyrimidine tract binding protein 2
8449	DHX16 : DEAH (Asp-Glu-Ala-His) box polypeptide 16
51362	CDC40 : cell division cycle 40
140890	SREK1 : splicing regulatory glutamine/lysine-rich protein 1
10978	CLP1 : cleavage and polyadenylation factor I subunit 1
5094	PCBP2 : poly(rC) binding protein 2
6066	RNU2-1 : RNA, U2 small nuclear 1
1659	DHX8 : DEAH (Asp-Glu-Ala-His) box polypeptide 8
9785	DHX38 : DEAH (Asp-Glu-Ala-His) box polypeptide 38
1653	DDX1 : DEAD (Asp-Glu-Ala-Asp) box helicase 1
8732	RNGTT : RNA guanylyltransferase and 5,-phosphatase
56339	METTL3 : methyltransferase like 3
8731	RNMT : RNA (guanine-7-) methyltransferase
6829	SUPT5H : suppressor of Ty 5 homolog (S. cerevisiae)
10181	RBM5 : RNA binding motif protein 5
11218	DDX20 : DEAD (Asp-Glu-Ala-Asp) box polypeptide 20
10421	CD2BP2 : CD2 (cytoplasmic tail) binding protein 2
6426	SRSF1 : serine/arginine-rich splicing factor 1
6427	SRSF2 : serine/arginine-rich splicing factor 2
6421	SFPQ : splicing factor proline/glutamine-rich
8899	PRPF4B : pre-mRNA processing factor 4B
6428	SRSF3 : serine/arginine-rich splicing factor 3
6429	SRSF4 : serine/arginine-rich splicing factor 4
9410	SNRNP40 : small nuclear ribonucleoprotein 40kDa (U5)
10907	TXNL4A : thioredoxin-like 4A
10151	HNRNPA3P1 : heterogeneous nuclear ribonucleoprotein A3 pseudogene 1
56853	CELF4 : CUGBP, Elav-like family member 4
10659	CELF2 : CUGBP, Elav-like family member 2
10658	CELF1 : CUGBP, Elav-like family member 1
10147	SUGP2 : SURP and G patch domain containing 2
9128	PRPF4 : pre-mRNA processing factor 4
9129	PRPF3 : pre-mRNA processing factor 3
3192	HNRNPU : heterogeneous nuclear ribonucleoprotein U (scaffold attachment factor A)
23405	DICER1 : dicer 1, ribonuclease type III
11129	CLASRP : CLK4-associating serine/arginine rich protein
10250	SRRM1 : serine/arginine repetitive matrix 1
5430	POLR2A : polymerase (RNA) II (DNA directed) polypeptide A, 220kDa
6434	TRA2B : transformer 2 beta homolog (Drosophila)
6433	SFSWAP : splicing factor, suppressor of white-apricot family
6432	SRSF7 : serine/arginine-rich splicing factor 7
6431	SRSF6 : serine/arginine-rich splicing factor 6
6430	SRSF5 : serine/arginine-rich splicing factor 5
10992	SF3B2 : splicing factor 3b, subunit 2, 145kDa
10914	PAPOLA : poly(A) polymerase alpha
8106	PABPN1 : poly(A) binding protein, nuclear 1
57794	SUGP1 : SURP and G patch domain containing 1
3178	HNRNPA1 : heterogeneous nuclear ribonucleoprotein A1
22803	XRN2 : 5,-3, exoribonuclease 2
9584	RBM39 : RNA binding motif protein 39
8559	PRPF18 : pre-mRNA processing factor 18
11338	U2AF2 : U2 small nuclear RNA auxiliary factor 2
4686	NCBP1 : nuclear cap binding protein subunit 1, 80kDa
3276	PRMT1 : protein arginine methyltransferase 1
10921	RNPS1 : RNA binding protein S1, serine-rich domain
9343	EFTUD2 : elongation factor Tu GTP binding domain containing 2
8175	SF3A2 : splicing factor 3a, subunit 2, 66kDa
27316	RBMX : RNA binding motif protein, X-linked
29894	CPSF1 : cleavage and polyadenylation specific factor 1, 160kDa
6628	SNRPB : small nuclear ribonucleoprotein polypeptides B and B1
6629	SNRPB2 : small nuclear ribonucleoprotein polypeptide B
6626	SNRPA : small nuclear ribonucleoprotein polypeptide A
6627	SNRPA1 : small nuclear ribonucleoprotein polypeptide A,
6625	SNRNP70 : small nuclear ribonucleoprotein 70kDa (U1)
8405	SPOP : speckle-type POZ protein
1198	CLK3 : CDC-like kinase 3
1195	CLK1 : CDC-like kinase 1
24148	PRPF6 : pre-mRNA processing factor 6
5725	PTBP1 : polypyrimidine tract binding protein 1
3184	HNRNPD : heterogeneous nuclear ribonucleoprotein D (AU-rich element RNA binding protein 1, 37kDa)
22826	DNAJC8 : DnaJ (Hsp40) homolog, subfamily C, member 8
3187	HNRNPH1 : heterogeneous nuclear ribonucleoprotein H1 (H)
3181	HNRNPA2B1 : heterogeneous nuclear ribonucleoprotein A2/B1
3182	HNRNPAB : heterogeneous nuclear ribonucleoprotein A/B
3183	HNRNPC : heterogeneous nuclear ribonucleoprotein C (C1/C2)
10482	NXF1 : nuclear RNA export factor 1
57396	CLK4 : CDC-like kinase 4
3188	HNRNPH2 : heterogeneous nuclear ribonucleoprotein H2 (H,)
4841	NONO : non-POU domain containing, octamer-binding
55660	PRPF40A : PRP40 pre-mRNA processing factor 40 homolog A (S. cerevisiae)
10262	SF3B4 : splicing factor 3b, subunit 4, 49kDa
10972	TMED10 : transmembrane emp24-like trafficking protein 10 (yeast)
6638	SNRPN : small nuclear ribonucleoprotein polypeptide N
6732	SRPK1 : SRSF protein kinase 1
6733	SRPK2 : SRSF protein kinase 2
23451	SF3B1 : splicing factor 3b, subunit 1, 155kDa
8243	SMC1A : structural maintenance of chromosomes 1A
6633	SNRPD2 : small nuclear ribonucleoprotein D2 polypeptide 16.5kDa
6632	SNRPD1 : small nuclear ribonucleoprotein D1 polypeptide 16kDa
6635	SNRPE : small nuclear ribonucleoprotein polypeptide E
6634	SNRPD3 : small nuclear ribonucleoprotein D3 polypeptide 18kDa
6637	SNRPG : small nuclear ribonucleoprotein polypeptide G
6636	SNRPF : small nuclear ribonucleoprotein polypeptide F
84844	PHF5A : PHD finger protein 5A
57819	LSM2 : LSM2 homolog, U6 small nuclear RNA associated (S. cerevisiae)
10772	SRSF10 : serine/arginine-rich splicing factor 10
1477	CSTF1 : cleavage stimulation factor, 3, pre-RNA, subunit 1, 50kDa
3191	HNRNPL : heterogeneous nuclear ribonucleoprotein L
3190	HNRNPK : heterogeneous nuclear ribonucleoprotein K
1478	CSTF2 : cleavage stimulation factor, 3, pre-RNA, subunit 2, 64kDa
1479	CSTF3 : cleavage stimulation factor, 3, pre-RNA, subunit 3, 77kDa
10946	SF3A3 : splicing factor 3a, subunit 3, 60kDa
Total: 126 members
Overlap with candidates list:
user-provided identifier	entrez-gene ID	entrez-gene name
SRSF1	6426	SRSF1 : serine/arginine-rich splicing factor 1
SRSF2	6427	SRSF2 : serine/arginine-rich splicing factor 2
PRPF4	9128	PRPF4 : pre-mRNA processing factor 4
TRA2B	6434	TRA2B : transformer 2 beta homolog (Drosophila)
HNRNPAB	3182	HNRNPAB : heterogeneous nuclear ribonucleoprotein A/B
SNRPD1	6632	SNRPD1 : small nuclear ribonucleoprotein D1 polypeptide 16kDa
PHF5A	84844	PHF5A : PHD finger protein 5A
SF3A3	10946	SF3A3 : splicing factor 3a, subunit 3, 60kDa

## Sheet: Gastric cancer network 2
Pathway name: Gastric cancer network 2
Set members:
entity set members contained in the background
5884	RAD17 : RAD17 homolog (S. pombe)
157769	FAM91A1 : family with sequence similarity 91, member A1
27101	CACYBP : calcyclin binding protein
406887	MIRLET7E : microRNA let-7e
7157	TP53 : tumor protein p53
5983	RFC3 : replication factor C (activator 1) 3, 38kDa
55299	BRIX1 : BRX1, biogenesis of ribosomes, homolog (S. cerevisiae)
7153	TOP2A : topoisomerase (DNA) II alpha 170kDa
5984	RFC4 : replication factor C (activator 1) 4, 37kDa
8926	SNURF : SNRPN upstream reading frame
1299	COL9A3 : collagen, type IX, alpha 3
92140	MTDH : metadherin
25909	AHCTF1 : AT hook containing transcription factor 1
1297	COL9A1 : collagen, type IX, alpha 1
55593	OTUD5 : OTU deubiquitinase 5
10153	CEBPZ : CCAAT/enhancer binding protein (C/EBP), zeta
3930	LBR : lamin B receptor
55215	FANCI : Fanconi anemia, complementation group I
29089	UBE2T : ubiquitin-conjugating enzyme E2T (putative)
1956	EGFR : epidermal growth factor receptor
84823	LMNB2 : lamin B2
4609	MYC : v-myc avian myelocytomatosis viral oncogene homolog
1499	CTNNB1 : catenin (cadherin-associated protein), beta 1, 88kDa
79075	DSCC1 : DNA replication and sister chromatid cohesion 1
962	CD48 : CD48 molecule
6277	S100A6 : S100 calcium binding protein A6
11065	UBE2C : ubiquitin-conjugating enzyme E2C
29028	ATAD2 : ATPase family, AAA domain containing 2
63922	CHTF18 : CTF18, chromosome transmission fidelity factor 18 homolog (S. cerevisiae)
255488	RNF144B : ring finger protein 144B
54921	CHTF8 : CTF8, chromosome transmission fidelity factor 8 homolog (S. cerevisiae)
51316	PLAC8 : placenta-specific 8
Total: 32 members
Overlap with candidates list:
user-provided identifier	entrez-gene ID	entrez-gene name
RFC3	5983	RFC3 : replication factor C (activator 1) 3, 38kDa
BRIX1	55299	BRIX1 : BRX1, biogenesis of ribosomes, homolog (S. cerevisiae)
DSCC1	79075	DSCC1 : DNA replication and sister chromatid cohesion 1
ATAD2	29028	ATAD2 : ATPase family, AAA domain containing 2

## Sheet:  TarBase
Pathway name: miR-targeted genes in lymphocytes - TarBase
Set members:
entity set members contained in the background
9076	CLDN1 : claudin 1
9070	ASH2L : ash2 (absent, small, or homeotic)-like (Drosophila)
55347	ABHD10 : abhydrolase domain containing 10
4023	LPL : lipoprotein lipase
8301	PICALM : phosphatidylinositol binding clathrin assembly protein
10105	PPIF : peptidylprolyl isomerase F
406881	MIRLET7A1 : microRNA let-7a-1
406882	MIRLET7A2 : microRNA let-7a-2
406883	MIRLET7A3 : microRNA let-7a-3
83440	ADPGK : ADP-dependent glucokinase
83442	SH3BGRL3 : SH3 domain binding glutamate-rich protein like 3
406887	MIRLET7E : microRNA let-7e
4144	MAT2A : methionine adenosyltransferase II, alpha
80335	WDR82 : WD repeat domain 82
3992	FADS1 : fatty acid desaturase 1
64778	FNDC3B : fibronectin type III domain containing 3B
3337	DNAJB1 : DnaJ (Hsp40) homolog, subfamily B, member 1
1499	CTNNB1 : catenin (cadherin-associated protein), beta 1, 88kDa
7048	TGFBR2 : transforming growth factor, beta receptor II (70/80kDa)
4734	NEDD4 : neural precursor cell expressed, developmentally down-regulated 4, E3 ubiquitin protein ligase
81539	SLC38A1 : solute carrier family 38, member 1
55225	RAVER2 : ribonucleoprotein, PTB-binding 2
5917	RARS : arginyl-tRNA synthetase
290	ANPEP : alanyl (membrane) aminopeptidase
595	CCND1 : cyclin D1
594	BCKDHB : branched chain keto acid dehydrogenase E1, beta polypeptide
596	BCL2 : B-cell CLL/lymphoma 2
11137	PWP1 : PWP1 homolog (S. cerevisiae)
6387	CXCL12 : chemokine (C-X-C motif) ligand 12
6386	SDCBP : syndecan binding protein (syntenin)
4651	MYO10 : myosin X
3673	ITGA2 : integrin, alpha 2 (CD49B, alpha 2 subunit of VLA-2 receptor)
64682	ANAPC1 : anaphase promoting complex subunit 1
4552	MTRR : 5-methyltetrahydrofolate-homocysteine methyltransferase reductase
196528	ARID2 : AT rich interactive domain 2 (ARID, RFX-like)
57590	WDFY1 : WD repeat and FYVE domain containing 1
253558	LCLAT1 : lysocardiolipin acyltransferase 1
81622	UNC93B1 : unc-93 homolog B1 (C. elegans)
528	ATP6V1C1 : ATPase, H+ transporting, lysosomal 42kDa, V1 subunit C1
573971	DHFRP1 : dihydrofolate reductase pseudogene 1
79665	DHX40 : DEAH (Asp-Glu-Ala-His) box polypeptide 40
9528	TMEM59 : transmembrane protein 59
64422	ATG3 : autophagy related 3
9526	MPDU1 : mannose-P-dolichol utilization defect 1
80279	CDK5RAP3 : CDK5 regulatory subunit associated protein 3
9522	SCAMP1 : secretory carrier membrane protein 1
406978	MIR199B : microRNA 199b
442892	MIR148B : microRNA 148b
6935	ZEB1 : zinc finger E-box binding homeobox 1
103	ADAR : adenosine deaminase, RNA-specific
406972	MIR196A1 : microRNA 196a-1
406973	MIR196A2 : microRNA 196a-2
406976	MIR199A1 : microRNA 199a-1
8289	ARID1A : AT rich interactive domain 1A (SWI-like)
6509	SLC1A4 : solute carrier family 1 (glutamate/neutral amino acid transporter), member 4
134266	GRPEL2 : GrpE-like 2, mitochondrial (E. coli)
79813	EHMT1 : euchromatic histone-lysine N-methyltransferase 1
9415	FADS2 : fatty acid desaturase 2
10634	GAS2L1 : growth arrest-specific 2 like 1
54491	FAM105A : family with sequence similarity 105, member A
55717	WDR11 : WD repeat domain 11
83871	RAB34 : RAB34, member RAS oncogene family
5139	PDE3A : phosphodiesterase 3A, cGMP-inhibited
136319	MTPN : myotrophin
10797	MTHFD2 : methylenetetrahydrofolate dehydrogenase (NADP+ dependent) 2, methenyltetrahydrofolate cyclohydrolase
8943	AP3D1 : adaptor-related protein complex 3, delta 1 subunit
285598	ARL10 : ADP-ribosylation factor-like 10
7412	VCAM1 : vascular cell adhesion molecule 1
84191	FAM96A : family with sequence similarity 96, member A
26973	CHORDC1 : cysteine and histidine-rich domain (CHORD) containing 1
94081	SFXN1 : sideroflexin 1
6801	STRN : striatin, calmodulin binding protein
4774	NFIA : nuclear factor I/A
84823	LMNB2 : lamin B2
4771	NF2 : neurofibromin 2 (merlin)
10241	CALCOCO2 : calcium binding and coiled-coil domain 2
4170	MCL1 : myeloid cell leukemia 1
3202	HOXA5 : homeobox A5
5795	PTPRJ : protein tyrosine phosphatase, receptor type, J
5792	PTPRF : protein tyrosine phosphatase, receptor type, F
5813	PURA : purine-rich element binding protein A
574457	MIR181D : microRNA 181d
29968	PSAT1 : phosphoserine aminotransferase 1
558	AXL : AXL receptor tyrosine kinase
56655	POLE4 : polymerase (DNA-directed), epsilon 4, accessory subunit
51809	GALNT7 : polypeptide N-acetylgalactosaminyltransferase 7
407007	MIR222 : microRNA 222
407006	MIR221 : microRNA 221
7171	TPM4 : tropomyosin 4
7170	TPM3 : tropomyosin 3
2948	GSTM4 : glutathione S-transferase mu 4
4613	MYCN : v-myc avian myelocytomatosis viral oncogene neuroblastoma derived homolog
407008	MIR223 : microRNA 223
1051	CEBPB : CCAAT/enhancer binding protein (C/EBP), beta
58533	SNX6 : sorting nexin 6
5925	RB1 : retinoblastoma 1
51654	CDK5RAP1 : CDK5 regulatory subunit associated protein 1
51650	MRPS33 : mitochondrial ribosomal protein S33
8161	COIL : coilin
406935	MIR143 : microRNA 143
57532	NUFIP2 : nuclear fragile X mental retardation protein interacting protein 2
283377	SPRYD4 : SPRY domain containing 4
406932	MIR140 : microRNA 140
7398	USP1 : ubiquitin specific peptidase 1
5530	PPP3CA : protein phosphatase 3, catalytic subunit, alpha isozyme
5536	PPP5C : protein phosphatase 5, catalytic subunit
8243	SMC1A : structural maintenance of chromosomes 1A
8795	TNFRSF10B : tumor necrosis factor receptor superfamily, member 10b
8797	TNFRSF10A : tumor necrosis factor receptor superfamily, member 10a
1284	COL4A2 : collagen, type IV, alpha 2
26064	RAI14 : retinoic acid induced 14
85476	GFM1 : G elongation factor, mitochondrial 1
80155	NAA15 : N(alpha)-acetyltransferase 15, NatA auxiliary subunit
2539	G6PD : glucose-6-phosphate dehydrogenase
8763	CD164 : CD164 molecule, sialomucin
8649	LAMTOR3 : late endosomal/lysosomal adaptor, MAPK and MTOR activator 3
79711	IPO4 : importin 4
10061	ABCF2 : ATP-binding cassette, sub-family F (GCN20), member 2
406985	MIR200C : microRNA 200c
3417	IDH1 : isocitrate dehydrogenase 1 (NADP+), soluble
7127	TNFAIP2 : tumor necrosis factor, alpha-induced protein 2
23129	PLXND1 : plexin D1
51479	ANKFY1 : ankyrin repeat and FYVE domain containing 1
4223	MEOX2 : mesenchyme homeobox 2
5586	PKN2 : protein kinase N2
5584	PRKCI : protein kinase C, iota
6576	SLC25A1 : solute carrier family 25 (mitochondrial carrier; citrate transporter), member 1
407051	MIR9-3 : microRNA 9-3
1371	CPOX : coproporphyrinogen oxidase
4860	PNP : purine nucleoside phosphorylase
25828	TXN2 : thioredoxin 2
192669	AGO3 : argonaute RISC catalytic component 3
23471	TRAM1 : translocation associated membrane protein 1
55621	TRMT1 : tRNA methyltransferase 1 homolog (S. cerevisiae)
10282	BET1 : Bet1 golgi vesicular membrane trafficking protein
3839	KPNA3 : karyopherin alpha 3 (importin alpha 4)
10280	SIGMAR1 : sigma non-opioid intracellular receptor 1
1956	EGFR : epidermal growth factor receptor
23378	RRP8 : ribosomal RNA processing 8, methyltransferase, homolog (yeast)
10449	ACAA2 : acetyl-CoA acyltransferase 2
10114	HIPK3 : homeodomain interacting protein kinase 3
9904	RBM19 : RNA binding motif protein 19
9902	MRC2 : mannose receptor, C type 2
406899	MIR106A : microRNA 106a
7474	WNT5A : wingless-type MMTV integration site family, member 5A
406895	MIR103A1 : microRNA 103a-1
406894	MIR101-2 : microRNA 101-2
138428	PTRH1 : peptidyl-tRNA hydrolase 1 homolog (S. cerevisiae)
574493	MIR520H : microRNA 520h
406890	MIRLET7G : microRNA let-7g
378	ARF4 : ADP-ribosylation factor 4
3845	KRAS : Kirsten rat sarcoma viral oncogene homolog
372	ARCN1 : archain 1
8974	P4HA2 : prolyl 4-hydroxylase, alpha polypeptide II
822	CAPG : capping protein (actin filament), gelsolin-like
708	C1QBP : complement component 1, q subcomponent binding protein
391	RHOG : ras homolog family member G
396	ARHGDIA : Rho GDP dissociation inhibitor (GDI) alpha
10238	DCAF7 : DDB1 and CUL4 associated factor 7
407047	MIR9-2 : microRNA 9-2
9019	MPZL1 : myelin protein zero-like 1
10971	YWHAQ : tyrosine 3-monooxygenase/tryptophan 5-monooxygenase activation protein, theta
10972	TMED10 : transmembrane emp24-like trafficking protein 10 (yeast)
10979	FERMT2 : fermitin family member 2
143888	KDELC2 : KDEL (Lys-Asp-Glu-Leu) containing 2
5315	PKM : pyruvate kinase, muscle
8801	SUCLG2 : succinate-CoA ligase, GDP-forming, beta subunit
51616	TAF9B : TAF9B RNA polymerase II, TATA box binding protein (TBP)-associated factor, 31kDa
1655	DDX5 : DEAD (Asp-Glu-Ala-Asp) box helicase 5
3667	IRS1 : insulin receptor substrate 1
406937	MIR145 : microRNA 145
406930	MIR138-2 : microRNA 138-2
8202	NCOA3 : nuclear receptor coactivator 3
90957	DHX57 : DEAH (Asp-Glu-Ala-Asp/His) box polypeptide 57
574032	MIR20B : microRNA 20b
3159	HMGA1 : high mobility group AT-hook 1
406933	MIR141 : microRNA 141
1665	DHX15 : DEAH (Asp-Glu-Ala-His) box helicase 15
79751	SLC25A22 : solute carrier family 25 (mitochondrial carrier: glutamate), member 22
1432	MAPK14 : mitogen-activated protein kinase 14
27314	RAB30 : RAB30, member RAS oncogene family
10802	SEC24A : SEC24 family member A
406967	MIR192 : microRNA 192
627	BDNF : brain-derived neurotrophic factor
9125	RQCD1 : RCD1 required for cell differentiation1 homolog (S. pombe)
1871	E2F3 : E2F transcription factor 3
4343	MOV10 : Mov10 RISC complex RNA helicase
8115	TCL1A : T-cell leukemia/lymphoma 1A
442890	MIR133B : microRNA 133b
53346	TM6SF1 : transmembrane 6 superfamily member 1
23339	VPS39 : vacuolar protein sorting 39 homolog (S. cerevisiae)
11334	TUSC2 : tumor suppressor candidate 2
1912	PHC2 : polyhomeotic homolog 2 (Drosophila)
100422842	MIR3074 : microRNA 3074
54964	C1orf56 : chromosome 1 open reading frame 56
865	CBFB : core-binding factor, beta subunit
406995	MIR181A1 : microRNA 181a-1
84188	FAR1 : fatty acyl CoA reductase 1
55832	CAND1 : cullin-associated and neddylation-dissociated 1
84061	MAGT1 : magnesium transporter 1
54407	SLC38A2 : solute carrier family 38, member 2
10490	VTI1B : vesicle transport through interaction with t-SNAREs 1B
10270	AKAP8 : A kinase (PRKA) anchor protein 8
5955	RCN2 : reticulocalbin 2, EF-hand calcium binding domain
23345	SYNE1 : spectrin repeat containing, nuclear envelope 1
83693	HSDL1 : hydroxysteroid dehydrogenase like 1
9759	HDAC4 : histone deacetylase 4
9057	SLC7A6 : solute carrier family 7 (amino acid transporter light chain, y+L system), member 6
51715	RAB23 : RAB23, member RAS oncogene family
24145	PANX1 : pannexin 1
3234	HOXD8 : homeobox D8
2820	GPD2 : glycerol-3-phosphate dehydrogenase 2 (mitochondrial)
440026	TMEM41B : transmembrane protein 41B
29957	SLC25A24 : solute carrier family 25 (mitochondrial carrier; phosphate carrier), member 24
51495	PTPLAD1 : protein tyrosine phosphatase-like A domain containing 1
51497	NELFCD : negative elongation factor complex member C/D
55660	PRPF40A : PRP40 pre-mRNA processing factor 40 homolog A (S. cerevisiae)
56262	LRRC8A : leucine rich repeat containing 8 family, member A
100101267	POM121C : POM121 transmembrane nucleoporin C
54742	LY6K : lymphocyte antigen 6 complex, locus K
51144	HSD17B12 : hydroxysteroid (17-beta) dehydrogenase 12
406929	MIR138-1 : microRNA 138-1
7812	CSDE1 : cold shock domain containing E1, RNA-binding
406923	MIR133A2 : microRNA 133a-2
406922	MIR133A1 : microRNA 133a-1
3491	CYR61 : cysteine-rich, angiogenic inducer, 61
55503	TRPV6 : transient receptor potential cation channel, subfamily V, member 6
1545	CYP1B1 : cytochrome P450, family 1, subfamily B, polypeptide 1
4677	NARS : asparaginyl-tRNA synthetase
2483	FRG1 : FSHD region gene 1
4907	NT5E : 5,-nucleotidase, ecto (CD73)
4670	HNRNPM : heterogeneous nuclear ribonucleoprotein M
546	ATRX : alpha thalassemia/mental retardation syndrome X-linked
1465	CSRP1 : cysteine and glycine-rich protein 1
57142	RTN4 : reticulon 4
2247	FGF2 : fibroblast growth factor 2 (basic)
29116	MYLIP : myosin regulatory light chain interacting protein
23603	CORO1C : coronin, actin binding protein, 1C
4883	NPR3 : natriuretic peptide receptor 3
7168	TPM1 : tropomyosin 1 (alpha)
5347	PLK1 : polo-like kinase 1
5757	PTMA : prothymosin, alpha
9988	DMTF1 : cyclin D binding myb-like transcription factor 1
406956	MIR181B2 : microRNA 181b-2
406957	MIR181C : microRNA 181c
406954	MIR181A2 : microRNA 181a-2
406955	MIR181B1 : microRNA 181b-1
406952	MIR17 : microRNA 17
406950	MIR16-1 : microRNA 16-1
406951	MIR16-2 : microRNA 16-2
5598	MAPK7 : mitogen-activated protein kinase 7
6560	SLC12A4 : solute carrier family 12 (potassium/chloride transporter), member 4
10611	PDLIM5 : PDZ and LIM domain 5
2146	EZH2 : enhancer of zeste 2 polycomb repressive complex 2 subunit
9575	CLOCK : clock circadian regulator
81034	SLC25A32 : solute carrier family 25 (mitochondrial folate carrier), member 32
407049	MIR92A2 : microRNA 92a-2
1026	CDKN1A : cyclin-dependent kinase inhibitor 1A (p21, Cip1)
406991	MIR21 : microRNA 21
407015	MIR26A1 : microRNA 26a-1
58155	PTBP2 : polypyrimidine tract binding protein 2
3475	IFRD1 : interferon-related developmental regulator 1
8546	AP3B1 : adaptor-related protein complex 3, beta 1 subunit
157506	RDH10 : retinol dehydrogenase 10 (all-trans)
9782	MATR3 : matrin 3
406913	MIR126 : microRNA 126
6675	UAP1 : UDP-N-acetylglucosamine pyrophosphorylase 1
5324	PLAG1 : pleiomorphic adenoma gene 1
10541	ANP32B : acidic (leucine-rich) nuclear phosphoprotein 32 family, member B
64359	NXN : nucleoredoxin
10542	LAMTOR5 : late endosomal/lysosomal adaptor, MAPK and MTOR activator 5
388	RHOB : ras homolog family member B
781	CACNA2D1 : calcium channel, voltage-dependent, alpha 2/delta subunit 1
27250	PDCD4 : programmed cell death 4 (neoplastic transformation inhibitor)
100885850	PTGES3L-AARSD1 : PTGES3L-AARSD1 readthrough
5870	RAB6A : RAB6A, member RAS oncogene family
5874	RAB27B : RAB27B, member RAS oncogene family
27154	BRPF3 : bromodomain and PHD finger containing, 3
5878	RAB5C : RAB5C, member RAS oncogene family
51742	ARID4B : AT rich interactive domain 4B (RBP1-like)
604	BCL6 : B-cell CLL/lymphoma 6
571	BACH1 : BTB and CNC homology 1, basic leucine zipper transcription factor 1
8744	TNFSF9 : tumor necrosis factor (ligand) superfamily, member 9
60481	ELOVL5 : ELOVL fatty acid elongase 5
7798	LUZP1 : leucine zipper protein 1
283237	TTC9C : tetratricopeptide repeat domain 9C
3162	HMOX1 : heme oxygenase (decycling) 1
5432	POLR2C : polymerase (RNA) II (DNA directed) polypeptide C, 33kDa
7095	SEC62 : SEC62 homolog (S. cerevisiae)
407029	MIR30A : microRNA 30a
407025	MIR29B2 : microRNA 29b-2
407024	MIR29B1 : microRNA 29b-1
57678	GPAM : glycerol-3-phosphate acyltransferase, mitochondrial
406906	MIR122 : microRNA 122
58477	SRPRB : signal recognition particle receptor, B subunit
406908	MIR124-2 : microRNA 124-2
79188	TMEM43 : transmembrane protein 43
406977	MIR199A2 : microRNA 199a-2
79065	ATG9A : autophagy related 9A
57552	NCEH1 : neutral cholesterol ester hydrolase 1
406917	MIR129-1 : microRNA 129-1
7296	TXNRD1 : thioredoxin reductase 1
2580	GAK : cyclin G associated kinase
7298	TYMS : thymidylate synthetase
57410	SCYL1 : SCY1-like 1 (S. cerevisiae)
406919	MIR130A : microRNA 130a
10642	IGF2BP1 : insulin-like growth factor 2 mRNA binding protein 1
2589	GALNT1 : polypeptide N-acetylgalactosaminyltransferase 1
23647	ARFIP2 : ADP-ribosylation factor interacting protein 2
5557	PRIM1 : primase, DNA, polypeptide 1 (49kDa)
1869	E2F1 : E2F transcription factor 1
7846	TUBA1A : tubulin, alpha 1a
160	AP2A1 : adaptor-related protein complex 2, alpha 1 subunit
6009	RHEB : Ras homolog enriched in brain
1105	CHD1 : chromodomain helicase DNA binding protein 1
23291	FBXW11 : F-box and WD repeat domain containing 11
1453	CSNK1D : casein kinase 1, delta
26046	LTN1 : listerin E3 ubiquitin protein ligase 1
91869	RFT1 : RFT1 homolog (S. cerevisiae)
9341	VAMP3 : vesicle-associated membrane protein 3
9342	SNAP29 : synaptosomal-associated protein, 29kDa
4086	SMAD1 : SMAD family member 1
10165	SLC25A13 : solute carrier family 25 (aspartate/glutamate carrier), member 13
5887	RAD23B : RAD23 homolog B (S. cerevisiae)
23186	RCOR1 : REST corepressor 1
83858	ATAD3B : ATPase family, AAA domain containing 3B
23224	SYNE2 : spectrin repeat containing, nuclear envelope 2
406981	MIR19B2 : microRNA 19b-2
406983	MIR200A : microRNA 200a
406982	MIR20A : microRNA 20a
6558	SLC12A2 : solute carrier family 12 (sodium/potassium/chloride transporter), member 2
406984	MIR200B : microRNA 200b
5725	PTBP1 : polypyrimidine tract binding protein 1
80005	DOCK5 : dedicator of cytokinesis 5
23423	TMED3 : transmembrane emp24 protein transport domain containing 3
10484	SEC23A : Sec23 homolog A (S. cerevisiae)
10487	CAP1 : CAP, adenylate cyclase-associated protein 1 (yeast)
25840	METTL7A : methyltransferase like 7A
3915	LAMC1 : laminin, gamma 1 (formerly LAMB2)
3918	LAMC2 : laminin, gamma 2
114793	FMNL2 : formin-like 2
51251	NT5C3A : 5,-nucleotidase, cytosolic IIIA
9296	ATP6V1F : ATPase, H+ transporting, lysosomal 14kDa, V1 subunit F
4154	MBNL1 : muscleblind-like splicing regulator 1
1977	EIF4E : eukaryotic translation initiation factor 4E
83451	ABHD11 : abhydrolase domain containing 11
54901	CDKAL1 : CDK5 regulatory subunit associated protein 1-like 1
1788	DNMT3A : DNA (cytosine-5-)-methyltransferase 3 alpha
1789	DNMT3B : DNA (cytosine-5-)-methyltransferase 3 beta
255520	ELMOD2 : ELMO/CED-12 domain containing 2
5479	PPIB : peptidylprolyl isomerase B (cyclophilin B)
5270	SERPINE2 : serpin peptidase inhibitor, clade E (nexin, plasminogen activator inhibitor type 1), member 2
1075	CTSC : cathepsin C
10959	TMED2 : transmembrane emp24 domain trafficking protein 2
64866	CDCP1 : CUB domain containing protein 1
55591	VEZT : vezatin, adherens junctions transmembrane protein
51673	TPPP3 : tubulin polymerization-promoting protein family member 3
57282	SLC4A10 : solute carrier family 4, sodium bicarbonate transporter, member 10
8636	SSNA1 : Sjogren syndrome nuclear autoantigen 1
6996	TDG : thymine-DNA glycosylase
3482	IGF2R : insulin-like growth factor 2 receptor
494327	MIR378A : microRNA 378a
494324	MIR375 : microRNA 375
5510	PPP1R7 : protein phosphatase 1, regulatory subunit 7
117145	THEM4 : thioesterase superfamily member 4
90441	ZNF622 : zinc finger protein 622
3035	HARS : histidyl-tRNA synthetase
90522	YIF1B : Yip1 interacting factor homolog B (S. cerevisiae)
53	ACP2 : acid phosphatase 2, lysosomal
29128	UHRF1 : ubiquitin-like with PHD and ring finger domains 1
29901	SAC3D1 : SAC3 domain containing 1
535	ATP6V0A1 : ATPase, H+ transporting, lysosomal V0 subunit a1
29907	SNX15 : sorting nexin 15
4643	MYO1E : myosin IE
140707	BRI3BP : BRI3 binding protein
406893	MIR101-1 : microRNA 101-1
9260	PDLIM7 : PDZ and LIM domain 7 (enigma)
1326	MAP3K8 : mitogen-activated protein kinase kinase kinase 8
23677	SH3BP4 : SH3-domain binding protein 4
2771	GNAI2 : guanine nucleotide binding protein (G protein), alpha inhibiting activity polypeptide 2
387522	TMEM189-UBE2V1 : TMEM189-UBE2V1 readthrough
8683	SRSF9 : serine/arginine-rich splicing factor 9
406949	MIR15B : microRNA 15b
6902	TBCA : tubulin folding cofactor A
406947	MIR155 : microRNA 155
2997	GYS1 : glycogen synthase 1 (muscle)
406940	MIR148A : microRNA 148a
9497	SLC4A7 : solute carrier family 4, sodium bicarbonate cotransporter, member 7
442920	MIR196B : microRNA 196b
84135	UTP15 : UTP15, U3 small nucleolar ribonucleoprotein, homolog (S. cerevisiae)
79969	ATAT1 : alpha tubulin acetyltransferase 1
407010	MIR23A : microRNA 23a
79602	ADIPOR2 : adiponectin receptor 2
6300	MAPK12 : mitogen-activated protein kinase 12
3815	KIT : v-kit Hardy-Zuckerman 4 feline sarcoma viral oncogene homolog
302	ANXA2 : annexin A2
55722	CEP72 : centrosomal protein 72kDa
347902	AMIGO2 : adhesion molecule with Ig-like domain 2
9319	TRIP13 : thyroid hormone receptor interactor 13
8450	CUL4B : cullin 4B
10423	CDIPT : CDP-diacylglycerol--inositol 3-phosphatidyltransferase
10036	CHAF1A : chromatin assembly factor 1, subunit A (p150)
84705	GTPBP3 : GTP binding protein 3 (mitochondrial)
22862	FNDC3A : fibronectin type III domain containing 3A
2673	GFPT1 : glutamine--fructose-6-phosphate transaminase 1
407026	MIR29C : microRNA 29c
8036	SHOC2 : soc-2 suppressor of clear homolog (C. elegans)
29099	COMMD9 : COMM domain containing 9
10558	SPTLC1 : serine palmitoyltransferase, long chain base subunit 1
10857	PGRMC1 : progesterone receptor membrane component 1
27243	CHMP2A : charged multivesicular body protein 2A
5236	PGM1 : phosphoglucomutase 1
8829	NRP1 : neuropilin 1
54552	GNL3L : guanine nucleotide binding protein-like 3 (nucleolar)-like
60559	SPCS3 : signal peptidase complex subunit 3 homolog (S. cerevisiae)
8773	SNAP23 : synaptosomal-associated protein, 23kDa
8774	NAPG : N-ethylmaleimide-sensitive factor attachment protein, gamma
1595	CYP51A1 : cytochrome P450, family 51, subfamily A, polypeptide 1
4602	MYB : v-myb avian myeloblastosis viral oncogene homolog
1027	CDKN1B : cyclin-dependent kinase inhibitor 1B (p27, Kip1)
7169	TPM2 : tropomyosin 2 (beta)
1021	CDK6 : cyclin-dependent kinase 6
79073	TMEM109 : transmembrane protein 109
5425	POLD2 : polymerase (DNA directed), delta 2, accessory subunit
407011	MIR23B : microRNA 23b
407013	MIR24-2 : microRNA 24-2
1029	CDKN2A : cyclin-dependent kinase inhibitor 2A
1028	CDKN1C : cyclin-dependent kinase inhibitor 1C (p57, Kip2)
407016	MIR26A2 : microRNA 26a-2
407017	MIR26B : microRNA 26b
27236	ARFIP1 : ADP-ribosylation factor interacting protein 1
27338	UBE2S : ubiquitin-conjugating enzyme E2S
27230	SERP1 : stress-associated endoplasmic reticulum protein 1
51125	GOLGA7 : golgin A7
406948	MIR15A : microRNA 15a
406901	MIR107 : microRNA 107
406900	MIR106B : microRNA 106b
406905	MIR1-2 : microRNA 1-2
406904	MIR1-1 : microRNA 1-1
406907	MIR124-1 : microRNA 124-1
23649	POLA2 : polymerase (DNA directed), alpha 2, accessory subunit
406909	MIR124-3 : microRNA 124-3
10672	GNA13 : guanine nucleotide binding protein (G protein), alpha 13
144402	CPNE8 : copine VIII
5524	PPP2R4 : protein phosphatase 2A activator, regulatory subunit 4
5527	PPP2R5C : protein phosphatase 2, regulatory subunit B,, gamma
7837	PXDN : peroxidasin
4691	NCL : nucleolin
5937	RBMS1 : RNA binding motif, single stranded interacting protein 1
85440	DOCK7 : dedicator of cytokinesis 7
407040	MIR34A : microRNA 34a
406914	MIR127 : microRNA 127
4924	NUCB1 : nucleobindin 1
79922	MRM1 : mitochondrial rRNA methyltransferase 1 homolog (S. cerevisiae)
407046	MIR9-1 : microRNA 9-1
9429	ABCG2 : ATP-binding cassette, sub-family G (WHITE), member 2 (Junior blood group)
128239	IQGAP3 : IQ motif containing GTPase activating protein 3
64951	MRPS24 : mitochondrial ribosomal protein S24
406942	MIR150 : microRNA 150
406918	MIR129-2 : microRNA 129-2
9351	SLC9A3R2 : solute carrier family 9, subfamily A (NHE3, cation proton antiporter 3), member 3 regulator 2
9354	UBE4A : ubiquitination factor E4A
51465	UBE2J1 : ubiquitin-conjugating enzyme E2, J1
5049	PAFAH1B2 : platelet-activating factor acetylhydrolase 1b, catalytic subunit 2 (30kDa)
488	ATP2A2 : ATPase, Ca++ transporting, cardiac muscle, slow twitch 2
9212	AURKB : aurora kinase B
8417	STX7 : syntaxin 7
23589	CARHSP1 : calcium regulated heat stable protein 1, 24kDa
23621	BACE1 : beta-site APP-cleaving enzyme 1
3783	KCNN4 : potassium intermediate/small conductance calcium-activated channel, subfamily N, member 4
3784	KCNQ1 : potassium voltage-gated channel, KQT-like subfamily, member 1
8992	ATP6V0E1 : ATPase, H+ transporting, lysosomal 9kDa, V0 subunit e1
51014	TMED7 : transmembrane emp24 protein transport domain containing 7
442917	MIR372 : microRNA 372
10772	SRSF10 : serine/arginine-rich splicing factor 10
9513	FXR2 : fragile X mental retardation, autosomal homolog 2
8487	GEMIN2 : gem (nuclear organelle) associated protein 2
442915	MIR370 : microRNA 370
4853	NOTCH2 : notch 2
4580	MTX1 : metaxin 1
4851	NOTCH1 : notch 1
406884	MIRLET7B : microRNA let-7b
Total: 482 members
Overlap with candidates list:
user-provided identifier	entrez-gene ID	entrez-gene name
MAT2A	4144	MAT2A : methionine adenosyltransferase II, alpha
BCL2	596	BCL2 : B-cell CLL/lymphoma 2
USP1	7398	USP1 : ubiquitin specific peptidase 1
NAA15	80155	NAA15 : N(alpha)-acetyltransferase 15, NatA auxiliary subunit
ABCF2	10061	ABCF2 : ATP-binding cassette, sub-family F (GCN20), member 2
SLC25A22	79751	SLC25A22 : solute carrier family 25 (mitochondrial carrier: glutamate), member 22
SLC7A6	9057	SLC7A6 : solute carrier family 7 (amino acid transporter light chain, y+L system), member 6
CYR61	3491	CYR61 : cysteine-rich, angiogenic inducer, 61
NT5E	4907	NT5E : 5,-nucleotidase, ecto (CD73)
SLC25A32	81034	SLC25A32 : solute carrier family 25 (mitochondrial folate carrier), member 32
MARS2	92935	MARS2 : methionyl-tRNA synthetase 2, mitochondrial
ATAD3B	83858	ATAD3B : ATPase family, AAA domain containing 3B
BRI3BP	140707	BRI3BP : BRI3 binding protein
SLC4A7	9497	SLC4A7 : solute carrier family 4, sodium bicarbonate cotransporter, member 7
UTP15	84135	UTP15 : UTP15, U3 small nucleolar ribonucleoprotein, homolog (S. cerevisiae)
CHAF1A	10036	CHAF1A : chromatin assembly factor 1, subunit A (p150)
NRP1	8829	NRP1 : neuropilin 1
